# Supplementary material for: Induced regeneration of articular cartilage – identification of a dormant regeneration program for a non-regenerative tissue
Source: Development. 2023 Nov 8;150(21):dev201894. doi: 10.1242/dev.201894 (PMC10651102; doi:10.1242/dev.201894)
Supplement: Table S1. The list of 5,142 differentially expressed genes (log2(FC) ≥ | 1.5 | and FDR P-value < 0.05) resulting from a comparison of RNAseq datasets for articular cartilage and growth plate cartilage. [file develop-150-201894-TableS1.xlsx]

## Sheet: DE AC(+) v GP(-) Cartilage
Artilcular Cartilage (Bekki et al., 2020) 2,517 up-regulated genes compared to Growth Plate Cartilage (Sabik et al., 2017)
Gene ID	Symbol	log2(FC)	StdErr	Wald-Stats	P-value	P-adj
NM_021400.3	Prg4	8.85358	0.25929	34.1455	1.55981e-255	1.05863e-252
NM_001081106.1	Cytl1	8.70693	0.180445	48.2525	0	0
NM_009247.2	Serpina1e	7.87317	0.454119	17.3372	2.46249e-67	1.66553e-65
NM_001042565.3	Wsb1	7.3938	0.937305	7.88836	3.06188e-15	3.92344e-14
NM_152839.3	Jchain	7.33769	0.355582	20.6357	1.31233e-94	1.40376e-92
NM_009244.4	Serpina1b	7.26496	0.331379	21.9235	1.55226e-106	2.07833e-104
NM_008764.3	Tnfrsf11b	6.92725	0.187331	36.9787	2.52341e-299	2.25753e-296
NM_007819.4	Cyp3a13	6.84512	0.603451	11.3433	8.00727e-30	1.87395e-28
XM_011248961.2	Tnrc6c	6.76812	0.920905	7.34943	1.99061e-13	2.29924e-12
NM_009246.3	Serpina1d	6.41202	0.474691	13.5078	1.4072e-41	4.87616e-40
NR_105744.1	Mir6236	6.26246	0.15372	40.7393	0	0
NM_028451.1	Larp1	6.18522	0.80113	7.72062	1.15763e-14	1.44297e-13
NM_013653.3	Ccl5	6.1748	0.947456	6.51724	7.16115e-11	6.96029e-10
NM_173385.2	Cilp	6.14044	0.174541	35.1806	3.96185e-271	3.24905e-268
NM_001145164.1	Tgtp2	6.04489	0.958923	6.30384	2.90368e-10	2.68563e-09
NM_022416.2	Stk32b	6.01144	0.353018	17.0287	5.03216e-65	3.26313e-63
XR_867578.2	Gm26871	5.97427	0.970596	6.15526	7.49547e-10	6.67236e-09
NM_001082547.1	Gm5483	5.89946	0.733397	8.04403	8.69327e-16	1.14067e-14
NM_010663.3	Krt17	5.87165	0.971871	6.04159	1.52603e-09	1.31965e-08
NM_133709.3	Chrdl2	5.75615	0.955226	6.02596	1.68111e-09	1.44994e-08
XR_001778474.1	Sf3b1	5.73203	0.957525	5.9863	2.14664e-09	1.83218e-08
XR_379561.1	Gm36538	5.69809	0.669701	8.50841	1.76333e-17	2.53884e-16
XR_875096.2	Gm41284	5.64644	0.971958	5.80935	6.27167e-09	5.14758e-08
NM_001033172.3	Rab11fip2	5.62466	0.824525	6.8217	8.99698e-12	9.25659e-11
XR_870174.2	Gm39138	5.59351	0.953222	5.868	4.41073e-09	3.65371e-08
XR_383704.1	Gm34589	5.54121	0.975687	5.67929	1.35251e-08	1.08432e-07
NM_008229.2	Hdac2	5.51163	0.986024	5.58975	2.27395e-08	1.78453e-07
XR_001779090.1	LOC108167637	5.4845	0.987326	5.5549	2.77774e-08	2.15922e-07
NM_194268.2	Onecut2	5.45207	0.979656	5.56529	2.6172e-08	2.0425e-07
XM_006496391.3	LOC102637269	5.4102	0.982815	5.5048	3.69594e-08	2.8471e-07
XR_875973.1	Gm31583	5.37852	0.985435	5.45802	4.8148e-08	3.66595e-07
NM_023137.3	Ubd	5.35989	0.961871	5.57236	2.5131e-08	1.96359e-07
NM_007684.3	Cetn3	5.33516	0.410277	13.0038	1.1641e-38	3.70741e-37
NM_008331.3	Ifit1	5.3255	0.732983	7.26552	3.71605e-13	4.20341e-12
NM_177789.4	Vsig4	5.2488	0.530588	9.89242	4.49039e-23	8.0565e-22
NM_007689.4	Chad	5.23807	0.130676	40.0843	0	0
NM_144544.2	2210407C18Rik	5.23108	0.992721	5.26944	1.36841e-07	1.00272e-06
NR_102366.1	AW112010	5.20217	0.317574	16.381	2.61579e-60	1.50979e-58
NM_007618.3	Serpina6	5.1985	0.997986	5.20899	1.89867e-07	1.36885e-06
NM_001143686.1	Apol11b	5.17427	0.268574	19.2657	1.04306e-82	9.33161e-81
NM_173869.3	Stfa2l1	5.1595	0.746955	6.90738	4.93684e-12	5.18777e-11
XR_001779634.1	LOC108167755	5.14749	0.995111	5.17278	2.30639e-07	1.6483e-06
NM_001195083.1	Phc2	5.13616	0.993182	5.17142	2.32322e-07	1.65913e-06
NM_021718.2	Ms4a4b	5.12389	0.550901	9.30093	1.39226e-20	2.2703e-19
XM_006505010.3	Nxph1	5.12305	1.00864	5.07918	3.79071e-07	2.6457e-06
XM_006521787.2	Epha6	5.12295	0.998922	5.12848	2.92098e-07	2.05986e-06
XR_869186.2	Gm32091	5.09821	0.971806	5.24612	1.55334e-07	1.13233e-06
XM_006530092.2	Gm9733	5.09049	1.00436	5.06837	4.01232e-07	2.79245e-06
NM_011435.3	Sod3	5.0778	0.176744	28.7296	1.62846e-181	5.72347e-179
NM_007672.2	Cdr2	5.06932	1.00054	5.06658	4.05029e-07	2.81689e-06
NM_175647.3	Dmrta1	5.06699	1.02885	4.92491	8.44003e-07	5.64831e-06
NM_027130.1	Afg3l2	5.06194	1.01161	5.00386	5.6194e-07	3.831e-06
NM_013730.4	Slamf1	5.05974	0.980529	5.16021	2.46674e-07	1.75526e-06
NM_001014397.4	Gm13154	5.03639	0.999398	5.03943	4.66919e-07	3.2155e-06
NM_177355.3	Plcxd3	5.03398	0.998654	5.04077	4.63665e-07	3.19533e-06
XM_006519771.3	Gm31606	5.02128	1.00695	4.98662	6.14437e-07	4.17444e-06
XR_383734.3	Gm30157	5.02014	1.04065	4.82404	1.4068e-06	9.15024e-06
NM_019715.2	Kcmf1	5.00775	1.00225	4.99651	5.83778e-07	3.973e-06
XM_017314842.1	Sfi1	4.97362	0.683827	7.27321	3.51033e-13	3.97986e-12
XM_006537851.3	Ptbp3	4.97226	0.74868	6.64137	3.10781e-11	3.09868e-10
NM_033080.2	Nudt19	4.91378	1.01182	4.85639	1.19545e-06	7.88499e-06
NM_007675.4	Ceacam10	4.90562	0.849887	5.77208	7.82979e-09	6.37856e-08
NM_007902.3	Edn2	4.89404	0.677245	7.2264	4.9597e-13	5.58449e-12
NM_026993.3	Ddah1	4.89291	0.984238	4.97127	6.6515e-07	4.50034e-06
NM_030165.3	Csgalnact2	4.88275	0.310809	15.7098	1.29531e-55	6.65649e-54
NR_015458.1	1700047M11Rik	4.84956	0.583116	8.31662	9.05062e-17	1.25979e-15
XM_017313070.1	Ccdc168	4.81313	0.692212	6.95326	3.56936e-12	3.78922e-11
XM_011248137.1	Car1	4.8078	1.02479	4.69149	2.71218e-06	1.70384e-05
NM_008086.2	Gas1	4.80331	0.216739	22.1617	8.04033e-109	1.13036e-106
NM_033037.3	Cdo1	4.77839	0.411446	11.6137	3.51237e-31	8.66298e-30
NM_207280.3	Ccdc121	4.76027	0.985633	4.82966	1.36764e-06	8.92204e-06
NM_007649.4	Cd48	4.75684	0.427333	11.1315	8.81773e-29	1.96993e-27
XR_871657.1	Gm40652	4.74534	1.04393	4.54563	5.47704e-06	3.30166e-05
NM_001081088.1	Lrp2	4.72762	1.02567	4.60931	4.04007e-06	2.48024e-05
XM_006522581.2	Tprg	4.71815	1.02043	4.62369	3.76981e-06	2.32521e-05
NM_001044380.1	Hhipl1	4.70815	0.761747	6.18073	6.38042e-10	5.72116e-09
XM_003084879.4	LOC100504180	4.70182	1.0245	4.5894	4.44529e-06	2.71378e-05
NM_001177565.1	Gm8300	4.70059	1.06293	4.42231	9.76521e-06	5.64793e-05
XR_386774.3	Gm26629	4.69051	1.03003	4.55375	5.26989e-06	3.18361e-05
NM_008611.4	Mmp8	4.6716	0.141549	33.0035	7.2436e-239	4.45526e-236
NM_001204983.1	Cep85l	4.66537	1.02778	4.53926	5.64524e-06	3.39266e-05
NM_023456.3	Npy	4.65174	0.793937	5.85908	4.65426e-09	3.84411e-08
XM_006521234.1	Apol11a	4.61418	0.896099	5.14919	2.6162e-07	1.85423e-06
NM_175213.3	Mei4	4.60939	1.03449	4.45569	8.36235e-06	4.88246e-05
NM_001252472.1	Cd84	4.60592	0.497674	9.2549	2.14428e-20	3.46785e-19
NR_033451.1	Klra13-ps	4.58851	1.03781	4.42132	9.81019e-06	5.66894e-05
NM_009344.3	Phlda1	4.58788	0.225769	20.3212	8.35888e-92	8.75104e-90
XM_006519174.3	Olfm4	4.55249	0.367536	12.3865	3.09107e-35	8.81716e-34
NM_008022.2	Foxd4	4.55127	0.756815	6.01371	1.8132e-09	1.55977e-08
XR_104583.3	Gm5524	4.54819	1.0294	4.41831	9.94772e-06	5.74504e-05
NM_025429.2	Serpinb1a	4.54703	0.508522	8.94167	3.8334e-19	5.88526e-18
XM_006516013.2	Mdga2	4.52787	1.04582	4.3295	1.49451e-05	8.42595e-05
NM_178700.5	Grsf1	4.52527	0.863272	5.242	1.58843e-07	1.15577e-06
NM_009914.4	Ccr3	4.51835	0.893753	5.05548	4.29309e-07	2.97523e-06
NM_010370.2	Gzma	4.49635	0.760478	5.91253	3.36883e-09	2.82631e-08
XR_866139.1	Gm39792	4.48892	0.701554	6.39853	1.56877e-10	1.48089e-09
NM_024283.3	1500015O10Rik	4.48149	0.176556	25.3828	3.90428e-142	8.53823e-140
NM_009858.2	Cd8b1	4.46493	0.776119	5.75289	8.77293e-09	7.11157e-08
XR_873707.2	Gm41011	4.45299	1.01616	4.38217	1.17504e-05	6.69771e-05
NM_001007223.3	Clec3a	4.44682	0.1624	27.3819	4.50541e-165	1.24895e-162
NM_010243.3	Fut9	4.43988	0.993725	4.46792	7.89837e-06	4.63079e-05
NM_010270.2	Mrps33	4.41998	0.879992	5.02276	5.09353e-07	3.4882e-06
NM_008829.2	Pgr	4.41952	1.04639	4.22361	2.40421e-05	0.000131553
XM_006508133.3	l7Rn6	4.41594	1.04007	4.2458	2.17812e-05	0.000119781
XM_017313032.1	Prg4	4.40308	0.526152	8.36846	5.83753e-17	8.18919e-16
XM_006500496.1	Fsip2	4.39996	1.0676	4.12137	3.76627e-05	0.000199967
XR_388957.3	Gm35002	4.3959	1.07194	4.10089	4.1157e-05	0.000217289
NM_028876.2	Tmed5	4.39519	1.05681	4.15891	3.19767e-05	0.00017177
NM_173752.4	Lgalsl	4.39273	1.04552	4.2015	2.65152e-05	0.000144323
NM_153511.3	Il1f9	4.38599	0.343922	12.7529	3.0044e-37	9.12541e-36
NM_010730.2	Anxa1	4.38266	0.110244	39.7542	0	0
NR_030693.1	4930412C18Rik	4.3773	0.998766	4.38271	1.17214e-05	6.68505e-05
XM_006510509.3	Cdon	4.37605	0.480824	9.10114	8.93869e-20	1.40408e-18
XM_011239565.2	Olfr1033	4.37361	0.880952	4.96464	6.88285e-07	4.64569e-06
XM_006516010.2	Heatr5a	4.37	1.04437	4.18434	2.85999e-05	0.000154729
NM_011908.2	Ubl3	4.36653	0.995404	4.38669	1.15088e-05	6.57521e-05
NM_001039231.3	Zfp951	4.36095	1.04931	4.15603	3.23826e-05	0.000173666
NM_183297.2	Nxph4	4.33826	0.415918	10.4306	1.79829e-25	3.57516e-24
NM_001024932.2	Pilrb2	4.33643	1.00304	4.32328	1.53726e-05	8.64961e-05
NM_010132.2	Emx2	4.33437	1.06462	4.07127	4.67574e-05	0.000244885
NM_007526.4	Barx1	4.32618	0.313582	13.796	2.69431e-43	9.80211e-42
NM_008798.2	Pdcd1	4.32438	0.426575	10.1374	3.76828e-24	7.07029e-23
NM_016659.3	Klra1	4.31173	1.00437	4.29296	1.76304e-05	9.84125e-05
NM_019867.2	Ngef	4.30961	0.875116	4.92461	8.45286e-07	5.65497e-06
NM_029344.3	Acyp2	4.29208	0.572817	7.49292	6.73566e-14	7.97181e-13
NM_031181.2	Siglece	4.29028	1.07053	4.00762	6.13328e-05	0.00031469
NM_013526.1	Gdf6	4.28625	0.82633	5.18709	2.136e-07	1.53433e-06
NM_011407.1	Slfn1	4.28503	0.258947	16.5479	1.65726e-61	9.97496e-60
NM_008242.2	Foxd1	4.28191	0.333399	12.8432	9.39169e-38	2.87924e-36
NM_001166658.1	Cdr1	4.27092	0.900266	4.74406	2.09474e-06	1.33513e-05
NM_022881.4	Rgs18	4.25276	0.505464	8.41358	3.97691e-17	5.61907e-16
NM_001310455.1	Malrd1	4.24766	1.09229	3.88875	0.000100761	0.000499164
XM_006521671.3	Nsun3	4.24369	0.516043	8.22351	1.97628e-16	2.68257e-15
NM_030691.1	Igsf6	4.24271	0.251503	16.8694	7.55377e-64	4.76517e-62
XM_006496459.3	Serpine2	4.23865	0.618084	6.85773	6.99639e-12	7.25899e-11
XM_011249280.2	Larp1	4.23758	1.0554	4.01515	5.94076e-05	0.000305529
XM_017316753.1	Slc20a1	4.23541	0.220613	19.1984	3.81746e-82	3.35425e-80
XM_011244594.2	Gm3325	4.2284	0.565874	7.47234	7.8782e-14	9.29609e-13
NM_001164437.1	Tmem212	4.22628	1.05529	4.00486	6.20555e-05	0.000318067
XM_006495837.3	Phf3	4.22503	0.880794	4.79684	1.61186e-06	1.04289e-05
NM_008899.2	Pou3f2	4.22245	1.06526	3.96378	7.37717e-05	0.000373258
NM_016900.4	Cav2	4.2221	0.221224	19.0851	3.35577e-81	2.88421e-79
XR_389508.3	Gm35089	4.21649	1.07668	3.91619	8.9958e-05	0.000448923
NM_008599.4	Cxcl9	4.21464	0.719316	5.85924	4.64994e-09	3.84216e-08
XM_017315080.1	Gphn	4.21123	0.602934	6.98456	2.85754e-12	3.05e-11
NM_019948.2	Clec4e	4.20978	0.882287	4.77144	1.82914e-06	1.17421e-05
NR_040521.1	4932412D23Rik	4.20247	1.0658	3.94301	8.04637e-05	0.000405242
NM_029804.3	Hnrnpm	4.19888	1.05792	3.96898	7.21811e-05	0.000366057
NM_021320.3	Ntn4	4.1968	0.22008	19.0694	4.53441e-81	3.88028e-79
XM_006530825.2	Mylk3	4.19492	1.00969	4.15465	3.2579e-05	0.000174672
NM_008152.3	Gpr65	4.19047	0.413569	10.1325	3.96551e-24	7.43325e-23
XR_001780794.1	Ranbp9	4.18929	1.00977	4.14876	3.34282e-05	0.000178932
XR_874911.1	Gm41235	4.1866	1.07033	3.91151	9.17194e-05	0.000457134
NM_008163.4	Grb2	4.17892	1.06759	3.91433	9.06554e-05	0.00045206
NM_025664.5	Snx9	4.17829	0.882967	4.7321	2.22205e-06	1.41261e-05
XM_011245709.2	Grina	4.17698	1.06689	3.91511	9.03636e-05	0.000450833
NM_016740.3	S100a11	4.1752	0.147127	28.3782	3.76075e-177	1.25561e-174
XR_880699.1	7530428D23Rik	4.17336	1.06552	3.91672	8.97609e-05	0.000448395
NM_009788.4	Calb1	4.17164	1.06955	3.90038	9.60429e-05	0.000476991
XM_017314424.1	Gm14295	4.16811	0.895466	4.65469	3.24475e-06	2.01716e-05
XR_001778777.1	4930555F03Rik	4.1617	1.09729	3.79271	0.000149013	0.000718313
NM_145523.3	Gca	4.15843	0.27249	15.2608	1.39481e-52	6.5676e-51
XR_872928.2	LOC105245440	4.1575	0.800474	5.1938	2.06046e-07	1.48278e-06
NM_020586.2	Herpud2	4.15472	0.517998	8.02073	1.05118e-15	1.37015e-14
NM_001146708.1	Fas	4.1521	1.05999	3.91713	8.96101e-05	0.000447755
NM_001113208.1	Ncam2	4.1515	1.08061	3.84181	0.000122131	0.000597211
NM_009807.2	Casp1	4.15104	0.363184	11.4296	2.97501e-30	7.08888e-29
XM_006510796.2	Anxa2	4.15092	0.664932	6.24262	4.30292e-10	3.9154e-09
NM_023785.3	Ppbp	4.14771	0.214072	19.3753	1.24812e-83	1.13205e-81
NM_030689.4	Nptxr	4.14767	1.03262	4.01662	5.90377e-05	0.000303706
XM_006526176.3	Cxxc5	4.14317	1.06944	3.87414	0.000107001	0.000527025
XM_006521395.2	Fam135b	4.13821	1.07926	3.83431	0.000125915	0.000613734
NM_001162917.1	Dennd4a	4.13544	1.01776	4.06328	4.83887e-05	0.000252823
NM_001081957.1	Wfdc17	4.1351	0.287365	14.3897	6.00641e-47	2.46288e-45
NM_001001181.3	BC031181	4.13205	1.06169	3.89194	9.94444e-05	0.00049289
NM_001310723.1	Kmt5a	4.13137	1.06379	3.88362	0.000102912	0.000508797
NR_029441.1	2810454H06Rik	4.12938	1.01184	4.08104	4.48337e-05	0.000235562
XR_387130.3	Gm15232	4.12863	1.03097	4.00459	6.21256e-05	0.000318177
XM_006534334.2	Larp1	4.12827	0.780379	5.29008	1.22264e-07	8.98245e-07
XR_374330.3	Gm30138	4.12624	1.07454	3.84001	0.000123029	0.000601155
NM_146661.2	Olfr1112	4.124	1.08536	3.79968	0.000144885	0.000699444
NM_009759.4	Bmx	4.12172	0.38212	10.7865	3.989e-27	8.46028e-26
NM_009841.4	Cd14	4.11727	0.278722	14.772	2.22079e-49	9.58546e-48
NM_011056.3	Pde4d	4.10429	0.721351	5.68972	1.27244e-08	1.02263e-07
NM_177410.3	Bcl2	4.08665	0.659686	6.19484	5.83441e-10	5.24351e-09
XM_006521731.3	Casr	4.0861	1.10156	3.70938	0.000207766	0.000974325
XR_384061.3	Gm33353	4.08346	1.02019	4.00265	6.26378e-05	0.00032055
XM_006497309.2	Sephs1	4.07949	1.07042	3.81112	0.00013834	0.000669651
XR_867568.1	LOC105244530	4.07518	0.897291	4.54164	5.58181e-06	3.3607e-05
NM_145226.2	Oas3	4.07313	0.38229	10.6546	1.66025e-26	3.43607e-25
NM_016710.2	Hmgn5	4.07211	0.345311	11.7926	4.26289e-32	1.08401e-30
XR_867941.1	Gm12708	4.07084	1.06982	3.80517	0.000141705	0.000685099
NM_175512.2	Dhrs9	4.06669	0.315808	12.8771	6.05881e-38	1.88091e-36
XR_387286.2	Gm30431	4.06351	1.07586	3.77699	0.000158737	0.00076175
NM_177155.4	Klri2	4.06291	0.898164	4.52358	6.08024e-06	3.63411e-05
NM_001109747.1	Cenpw	4.06059	0.65413	6.20762	5.37918e-10	4.84841e-09
NM_024181.2	Dnajc10	4.05581	0.893536	4.53906	5.65068e-06	3.39489e-05
NM_138595.2	Gldc	4.05338	0.333007	12.172	4.37955e-34	1.21406e-32
XR_879795.2	Gm33585	4.04707	1.07523	3.76389	0.000167289	0.000798977
XM_006514450.3	Ccdc88a	4.04559	0.550294	7.35169	1.95714e-13	2.26458e-12
XM_017319707.1	1810022K09Rik	4.04123	0.537527	7.51819	5.55416e-14	6.61725e-13
NM_001081279.1	Mfhas1	4.03702	1.01384	3.98191	6.8363e-05	0.000347141
NM_008231.4	Hdgf	4.03448	0.439695	9.17563	4.48952e-20	7.14331e-19
XR_001779735.1	LOC108167355	4.03021	0.333183	12.0961	1.10779e-33	3.01988e-32
NM_001289658.1	Agbl3	4.02837	1.07192	3.75809	0.000171217	0.00081655
XM_006540460.1	Gm5155	4.02115	1.10017	3.65504	0.000257137	0.00117834
NM_016872.4	Vamp5	4.01732	0.895758	4.48483	7.2972e-06	4.31043e-05
XR_001779729.1	LOC108167797	4.01296	1.09083	3.67882	0.000234316	0.00108718
NM_007771.3	Cry1	4.01252	0.662035	6.06088	1.35379e-09	1.179e-08
XR_001779775.1	Duxf3	4.0116	1.10433	3.63261	0.000280566	0.00127472
XR_001780931.1	Gm36183	4.01113	1.10786	3.62061	0.000293904	0.00133041
XM_011247081.2	Neto1	4.00291	1.10642	3.61788	0.000297027	0.00134207
XR_874006.2	Gm36161	4.00224	0.907546	4.40995	1.03393e-05	5.95795e-05
XM_011247135.2	Csf2ra	3.99764	1.07533	3.71761	0.000201119	0.000945862
XR_382890.2	Gm27572	3.9854	1.08032	3.68909	0.000225061	0.00104809
NM_011919.5	Ing1	3.9808	0.787579	5.05447	4.3158e-07	2.98756e-06
NM_172880.2	Tmprss11e	3.98024	1.08279	3.67591	0.000237004	0.00109784
NM_009892.3	Chil3	3.98023	0.138671	28.7026	3.54175e-181	1.22296e-178
NR_073373.1	Gm38404	3.97342	1.11064	3.5776	0.000346767	0.00154834
XM_006530454.3	Ankrd13a	3.9727	1.0761	3.69177	0.000222699	0.00103891
NM_031166.2	Id4	3.97259	0.243154	16.3377	5.31818e-60	3.0165e-58
NM_024253.4	Nkg7	3.97252	0.310505	12.7938	1.77659e-37	5.4212e-36
NM_175648.2	Trim30b	3.97162	0.896817	4.42858	9.4857e-06	5.49434e-05
NM_146084.1	Fam13b	3.96534	1.08009	3.67129	0.000241327	0.00111576
XR_381624.2	Gm16246	3.96468	1.11555	3.55403	0.000379372	0.00168187
XM_006514430.2	Xpo1	3.96078	0.895394	4.42351	9.71107e-06	5.62156e-05
XM_006498812.2	Kcna4	3.95835	1.08564	3.64611	0.000266238	0.0012158
XM_006522448.2	Tctex1d2	3.95734	0.89737	4.40993	1.03406e-05	5.95795e-05
XM_006519699.3	Galnt15	3.94808	0.194595	20.2887	1.61819e-91	1.68515e-89
NM_013473.4	Anxa8	3.94563	1.07964	3.65459	0.000257591	0.00117987
NM_009996.4	Cyp24a1	3.94141	1.12577	3.50107	0.000463393	0.0020138
NM_001190409.1	Magt1	3.93439	0.438155	8.97944	2.72143e-19	4.19775e-18
NM_016888.5	B3gnt2	3.93122	1.0278	3.82488	0.000130835	0.000635041
NR_045314.1	9830166K06Rik	3.92984	0.609676	6.44578	1.15011e-10	1.09726e-09
NM_028920.2	Hyal6	3.92593	1.11581	3.51847	0.000434046	0.00189884
NM_001324525.1	Sycp2l	3.91242	1.08319	3.61193	0.000303921	0.00137039
NM_021384.4	Rsad2	3.91165	0.139132	28.1147	6.47436e-174	2.02267e-171
NM_010402.4	Hand2	3.90756	0.793726	4.92306	8.52032e-07	5.69623e-06
NR_131964.1	Panct2	3.90551	0.792093	4.93062	8.19695e-07	5.49123e-06
XR_001781891.1	LOC108168283	3.90295	1.02706	3.8001	0.000144638	0.000698423
NM_013521.2	Fpr1	3.89749	0.242254	16.0884	3.07695e-58	1.70114e-56
NM_001093750.1	Ptchd1	3.89561	0.790309	4.92923	8.25543e-07	5.52853e-06
XR_871642.1	Gm40645	3.88925	1.03579	3.75487	0.000173429	0.000826498
NM_025819.4	Swt1	3.88891	0.441596	8.80647	1.29145e-18	1.94479e-17
NR_040552.1	9830132P13Rik	3.88656	1.0525	3.69269	0.000221892	0.00103588
XM_011245826.2	Epha6	3.88045	1.11438	3.48216	0.000497394	0.00215064
NM_010745.2	Ly86	3.87805	0.274978	14.1031	3.63499e-45	1.41112e-43
NM_178796.6	A530064D06Rik	3.87742	1.10119	3.52111	0.000429752	0.00188131
NM_023243.5	Ccnh	3.87612	0.615352	6.29902	2.99539e-10	2.76655e-09
NM_145437.2	Cd300ld	3.86701	0.324129	11.9305	8.20969e-33	2.1602e-31
XR_001778779.1	1700019L22Rik	3.86146	1.08776	3.54993	0.000385339	0.00170279
NM_001082543.1	Stfa1	3.85513	0.805779	4.78436	1.71534e-06	1.10439e-05
XM_017318027.1	LOC108168395	3.85344	0.554796	6.94569	3.76604e-12	3.98726e-11
NR_002888.2	Smarca5-ps	3.84844	1.03167	3.73029	0.000191261	0.000902949
XM_006502863.3	Ptp4a2	3.84398	1.02763	3.74064	0.000183549	0.000869881
XR_388578.2	Gm33963	3.83764	1.1018	3.48305	0.000495734	0.00214393
NM_013478.2	Azgp1	3.83636	0.758241	5.05955	4.20249e-07	2.91758e-06
NM_001163539.1	5430427O19Rik	3.83195	1.03062	3.71809	0.000200737	0.000944289
NM_145561.2	Tmprss11d	3.82974	1.11459	3.43601	0.000590346	0.0025128
XM_017316507.1	Enpp2	3.82802	0.477602	8.01507	1.10074e-15	1.43286e-14
NM_181579.1	Pof1b	3.82612	1.07337	3.56457	0.000364448	0.0016192
NM_011915.2	Wif1	3.82564	0.148815	25.7074	9.66844e-146	2.21272e-143
NM_001037917.2	Gm6377	3.82501	0.915616	4.17752	2.94704e-05	0.000159045
NM_020519.1	Slurp1	3.82362	0.371092	10.3037	6.78092e-25	1.3188e-23
NM_001290502.1	Ttc14	3.82139	1.03413	3.69528	0.000219643	0.00102684
NM_008389.3	Ipp	3.82061	0.906612	4.21416	2.5071e-05	0.000136841
NR_038045.1	Gm10440	3.8206	1.10605	3.45429	0.000551745	0.00235808
NM_001163223.1	Zfp804b	3.81889	1.03699	3.68267	0.000230801	0.00107188
XM_017316588.1	Zfr	3.816	1.09546	3.48347	0.000494968	0.00214109
XR_390473.1	Gm12381	3.81298	1.11036	3.43399	0.000594763	0.00253106
NM_145825.2	Cetn4	3.81232	0.67102	5.68137	1.33617e-08	1.07166e-07
NM_011673.3	Ugcg	3.81152	1.09983	3.46556	0.000529128	0.00227089
NM_026062.4	Fam69a	3.81142	0.230239	16.5542	1.49373e-61	9.01827e-60
NM_008792.4	Pcsk2	3.81075	1.04132	3.65953	0.000252676	0.00116114
NM_010294.1	Gk2	3.81058	1.09837	3.4693	0.000521808	0.00224437
NM_001001495.2	Tnip3	3.80863	0.943098	4.03842	5.38114e-05	0.000278421
NM_172514.3	Tmem71	3.80826	0.358142	10.6334	2.08451e-26	4.30507e-25
NM_031247.3	Gimap3	3.80636	0.361927	10.517	7.21695e-26	1.45686e-24
NM_028039.2	Esco2	3.80511	0.249549	15.2479	1.699e-52	7.98084e-51
NM_183249.2	Wfdc21	3.80275	0.148843	25.5486	5.68781e-144	1.28675e-141
NM_011414.3	Slpi	3.8019	0.192762	19.7233	1.36139e-86	1.29444e-84
NM_023380.2	Samsn1	3.80073	0.25004	15.2005	3.50863e-52	1.64421e-50
NM_130889.2	Anp32b	3.79968	0.517274	7.34558	2.04868e-13	2.36493e-12
XR_001782773.1	Gm15151	3.79878	1.03394	3.6741	0.000238692	0.0011054
NR_015519.1	AI662270	3.79868	0.210188	18.0728	5.21859e-73	3.89062e-71
NM_001100462.1	Tmem221	3.79501	1.0991	3.45283	0.000554743	0.00236997
NR_045814.1	1500012K07Rik	3.78774	1.11101	3.40928	0.000651353	0.00274752
XM_017320490.1	AI481877	3.78515	1.04738	3.61392	0.000301604	0.00136057
XR_374345.3	Gm30848	3.78361	1.11517	3.39286	0.000691675	0.0028965
NM_001033288.3	Sbspon	3.78111	0.438398	8.62483	6.41864e-18	9.44183e-17
NM_026640.2	Fam111a	3.77774	0.552995	6.83143	8.40752e-12	8.67734e-11
NM_001162938.1	Pydc3	3.76155	1.03542	3.63287	0.000280286	0.00127463
NM_010170.4	F2rl2	3.76077	0.309631	12.146	6.02735e-34	1.66149e-32
NM_001122982.2	Ccnc	3.75999	0.799714	4.70166	2.58053e-06	1.62528e-05
NM_026614.2	Ndufa5	3.75576	0.604873	6.20917	5.32645e-10	4.80675e-09
XR_376389.3	LOC102633497	3.75483	1.10351	3.40263	0.000667407	0.00280682
XR_380808.3	Gm15723	3.75051	1.0592	3.54089	0.000398781	0.00175589
NM_009834.2	Noct	3.74796	1.11582	3.35893	0.000782448	0.00323261
NM_019402.2	Pabpn1	3.74401	0.47775	7.83676	4.62334e-15	5.86696e-14
XM_006529224.3	Crb1	3.74003	1.15536	3.23712	0.00120741	0.00476841
XR_877802.1	Gm41829	3.7389	1.03548	3.6108	0.000305256	0.00137571
NM_009454.2	Ube2e3	3.73507	0.733137	5.09463	3.49416e-07	2.44828e-06
XR_383807.3	LOC102632231	3.73396	1.05773	3.53015	0.000415324	0.00182261
XR_878598.1	Gm29398	3.73393	1.10266	3.38631	0.000708394	0.00295645
NM_010369.3	Gypa	3.72566	0.157845	23.6033	3.56812e-123	5.95151e-121
XM_017315060.1	Samd15	3.72462	1.11809	3.33124	0.000864598	0.00353784
XR_376221.3	LOC102631735	3.72039	1.11077	3.3494	0.000809881	0.00333405
NM_016771.3	Sult1d1	3.71754	1.10182	3.37399	0.000740867	0.00307891
NM_023587.2	Hacd2	3.7162	0.417874	8.89311	5.94236e-19	9.05244e-18
NM_007824.2	Cyp7a1	3.71552	1.14145	3.25509	0.00113355	0.00451266
NM_031863.3	Cenpq	3.71531	0.318244	11.6744	1.72258e-31	4.29707e-30
NM_001164745.1	Ptp4a2	3.70856	1.0437	3.55328	0.00038046	0.00168577
XM_006511140.3	Arih1	3.70522	1.04725	3.53806	0.000403086	0.00177325
XM_017321229.1	4930522L14Rik	3.7024	0.621464	5.95755	2.56054e-09	2.17508e-08
NM_175035.5	Gimap5	3.70023	1.03773	3.56569	0.000362903	0.00161343
NM_001204875.1	Set	3.69807	0.331969	11.1398	8.03181e-29	1.79843e-27
NM_008892.2	Pola1	3.69802	1.04657	3.53346	0.000410163	0.00180157
NM_146825.2	Olfr39	3.69767	1.11793	3.3076	0.000940977	0.00381312
NM_009245.2	Serpina1c	3.69456	0.762636	4.84446	1.26958e-06	8.33208e-06
NM_027510.2	3830403N18Rik	3.69062	1.11246	3.31751	0.000908221	0.00369483
XR_381385.3	Gm30855	3.68927	1.05323	3.50281	0.000460384	0.00200293
XM_006538685.3	Ski	3.68845	1.10971	3.32379	0.000888026	0.00362843
XR_001779328.1	LOC108167692	3.68769	0.930439	3.96338	7.38959e-05	0.00037379
NM_001033041.2	Acmsd	3.68384	0.623587	5.9075	3.47343e-09	2.90663e-08
NM_009786.2	Cacybp	3.68284	0.17804	20.6854	4.68884e-95	5.07065e-93
NM_023463.3	Ly6g6c	3.68247	1.11153	3.31298	0.000923073	0.00374983
NM_008738.2	Nrtn	3.6813	0.623663	5.90271	3.57584e-09	2.98852e-08
NM_176966.4	Fsd1l	3.67789	0.731061	5.0309	4.88187e-07	3.35492e-06
NM_001160404.1	Galnt1	3.6767	1.12531	3.26727	0.00108592	0.00434411
XR_386573.2	Gm32026	3.67314	1.13307	3.24176	0.00118793	0.0046987
XM_011241118.2	Rimklb	3.66944	1.09375	3.35492	0.000793866	0.00327634
NM_008287.3	Rida	3.66595	0.326537	11.2267	3.01363e-29	6.84133e-28
XR_374609.1	Gm13599	3.66533	1.1088	3.30567	0.00094749	0.00383793
NM_007553.3	Bmp2	3.6644	0.691973	5.29559	1.18635e-07	8.72558e-07
XR_373273.1	Gm7759	3.65947	1.1241	3.25545	0.00113213	0.0045088
NM_011158.3	Prkar2b	3.65806	0.235611	15.5259	2.31817e-54	1.15803e-52
NM_019549.2	Plek	3.6565	0.166381	21.9767	4.80993e-107	6.48419e-105
NM_026602.3	Bcas2	3.65531	0.697437	5.24106	1.59656e-07	1.16125e-06
NM_001135115.1	Gm12250	3.65506	0.538639	6.78573	1.15502e-11	1.17911e-10
NM_029711.1	Arpc2	3.64959	0.544322	6.70483	2.01635e-11	2.031e-10
XM_017312622.1	Scrg1	3.64896	0.264375	13.8022	2.47117e-43	9.00697e-42
NM_010391.4	H2-Q10	3.64735	0.345839	10.5464	5.27852e-26	1.07326e-24
NR_027478.1	Gm8580	3.6454	0.925788	3.93762	8.22936e-05	0.000413717
XM_017320363.1	Dock7	3.64229	0.922044	3.95023	7.80759e-05	0.00039372
NM_028320.4	Adipor1	3.6417	1.03916	3.50447	0.000457512	0.00199088
NM_008572.1	Mcpt8	3.64136	0.751693	4.84421	1.27117e-06	8.33975e-06
NM_009639.2	Crisp3	3.64099	1.13113	3.2189	0.00128685	0.00504336
XM_017318026.1	LOC108168393	3.63956	1.12017	3.24911	0.00115768	0.00459292
NM_028133.2	Egln3	3.63166	0.273362	13.2852	2.82163e-40	9.41275e-39
NM_181596.4	Retnlg	3.63005	0.117723	30.8355	8.75361e-209	4.04925e-206
NM_009744.3	Bcl6	3.62632	1.04599	3.46689	0.000526519	0.00226166
NR_136909.1	Gm29571	3.62329	1.11938	3.23687	0.00120847	0.00477135
NM_009850.2	Cd3g	3.6225	0.682343	5.30891	1.10281e-07	8.13852e-07
XM_006535161.3	Stap1	3.62169	1.04826	3.45497	0.000550349	0.00235379
NM_008064.4	Gaa	3.62096	1.12598	3.21585	0.00130061	0.00509322
XR_866365.1	Gm39837	3.61952	1.14654	3.15691	0.00159449	0.00609021
XM_011239326.2	Rbm39	3.61935	0.391407	9.24703	2.3081e-20	3.72973e-19
XR_385910.2	LOC102634481	3.61709	0.926249	3.90509	9.41896e-05	0.000468615
XR_383631.1	Gm30716	3.61582	0.685184	5.27715	1.31205e-07	9.62858e-07
XR_880101.2	Gm42085	3.61539	1.13454	3.18665	0.00143929	0.0055491
XM_006509312.2	Msr1	3.61108	0.830971	4.34562	1.38883e-05	7.85715e-05
XR_384416.2	Gm33253	3.61054	1.13659	3.17663	0.00148999	0.00572775
NR_040528.1	Gm9926	3.61041	1.14342	3.15755	0.00159101	0.00607926
NM_144807.3	Chpt1	3.60638	0.310174	11.6269	3.00675e-31	7.42521e-30
XM_003084455.5	Gm15433	3.60502	1.1391	3.16479	0.00155196	0.00594158
NM_029701.1	Spcs3	3.60306	0.594615	6.05949	1.36551e-09	1.18868e-08
NR_015455.2	BC064078	3.59683	0.702956	5.11673	3.10877e-07	2.18681e-06
NM_011461.3	Spic	3.59582	0.432655	8.31106	9.48549e-17	1.31846e-15
XM_017316243.1	Dnah12	3.5953	1.18423	3.03599	0.00239746	0.00873184
XR_391518.2	Gm32061	3.59202	1.15015	3.12309	0.00178962	0.00674131
NM_030241.3	Kmt5a	3.59202	1.12201	3.20141	0.00136757	0.00531487
NM_008694.2	Ngp	3.59201	0.133419	26.9228	1.18706e-159	3.07418e-157
NM_023134.4	Sftpa1	3.592	0.938261	3.82836	0.000128999	0.000627212
XR_001784140.1	Lingo2	3.59035	1.13198	3.17175	0.00151526	0.00581125
NR_102303.1	A330033J07Rik	3.5838	0.738609	4.8521	1.22162e-06	8.03606e-06
XR_001781656.1	Gm2824	3.5792	1.141	3.1369	0.00170742	0.00646757
NM_011061.2	Padi4	3.576	0.815455	4.38529	1.15833e-05	6.61205e-05
NM_146588.2	Olfr1030	3.57167	1.16237	3.07276	0.00212092	0.00782161
NM_183319.2	Xkrx	3.56479	1.05821	3.36868	0.000755279	0.0031322
NM_177661.3	C130079G13Rik	3.56398	1.16237	3.06613	0.00216846	0.007979
XM_003945557.2	Gm15776	3.56281	0.822291	4.33279	1.47234e-05	8.31049e-05
NM_001304948.1	Oprm1	3.56135	1.11883	3.1831	0.00145707	0.00560774
NM_001033632.1	Ifitm6	3.55793	0.177243	20.0737	1.25201e-89	1.2637e-87
NM_172616.2	C330027C09Rik	3.55605	0.927693	3.83321	0.000126481	0.000616034
NM_025421.2	Acyp1	3.55558	0.430125	8.2664	1.38062e-16	1.90156e-15
NM_008392.1	Acod1	3.55268	1.04667	3.39428	0.000688083	0.0028833
NM_010408.3	Hcn1	3.5481	0.736022	4.82064	1.43098e-06	9.29829e-06
NM_011274.5	Uri1	3.54708	1.05572	3.35986	0.000779811	0.00322374
NM_015779.2	Elane	3.54604	0.243694	14.5512	5.73828e-48	2.38272e-46
XR_390443.2	Gm31145	3.5451	1.13367	3.1271	0.00176538	0.00666021
XM_017318139.1	Lrrc4c	3.5441	1.12649	3.14615	0.00165437	0.00628718
NM_148413.3	Myo3a	3.54345	1.12728	3.14337	0.00167013	0.00634341
NM_146285.1	Olfr801	3.53853	1.14558	3.08885	0.00200934	0.0074802
XR_374742.3	Gm35431	3.52991	1.1358	3.10785	0.00188454	0.00706102
NM_001105188.1	Vmn2r77	3.5271	1.18287	2.98181	0.00286547	0.0101992
NM_017374.3	Ppp2cb	3.52525	0.529706	6.6551	2.83103e-11	2.82988e-10
NM_022882.4	Lpin2	3.51988	1.1286	3.1188	0.00181592	0.00682339
NM_001271574.1	Tktl2	3.51951	1.15829	3.03855	0.00237723	0.00867261
XR_390472.1	Gm12374	3.51909	1.13077	3.11213	0.00185745	0.00697012
XR_878956.1	Gm30494	3.51642	1.12557	3.12413	0.00178331	0.0067214
NR_024208.1	Sycp1-ps1	3.51472	1.14162	3.0787	0.00207905	0.00770764
NM_001017429.2	Cox17	3.51354	0.45339	7.74948	9.2269e-15	1.15524e-13
XM_006523394.3	Ankrd12	3.51262	0.931509	3.77089	0.000162666	0.000778599
XR_389797.3	Gm35395	3.51035	1.14661	3.06151	0.00220225	0.00809426
NM_011465.4	Spta1	3.50969	0.32016	10.9623	5.79966e-28	1.26271e-26
XR_379371.1	LOC102635122	3.50872	0.939814	3.73342	0.000188896	0.000892857
XR_384228.2	Gm36877	3.50724	1.13903	3.07914	0.00207597	0.00770057
XR_874705.2	Gm15918	3.50538	1.05155	3.33355	0.000857459	0.00351009
NM_134054.2	Sptssa	3.5044	0.159906	21.9153	1.85511e-106	2.46705e-104
XR_001784565.1	Gm36661	3.50412	1.13162	3.09656	0.00195778	0.0073007
NM_153102.3	Zfp352	3.50036	1.15374	3.03391	0.00241404	0.0087857
XR_382026.2	Gm35464	3.49658	1.13787	3.07291	0.00211985	0.00781912
NM_011787.2	Amfr	3.49652	0.379943	9.20275	3.48898e-20	5.57841e-19
NR_038019.1	Gm20110	3.49615	1.13559	3.07871	0.00207902	0.00770764
NM_172574.2	Pqlc3	3.49608	0.202398	17.2733	7.47197e-67	4.96836e-65
XM_973315.4	Gm5724	3.49521	1.13678	3.07467	0.00210735	0.00778031
XR_869097.1	Gm38815	3.49441	0.527645	6.62265	3.52813e-11	3.5018e-10
NM_019985.3	Clec1b	3.49399	1.13654	3.07423	0.0021105	0.00778902
NM_175494.4	Zfp367	3.49326	0.679311	5.14237	2.71298e-07	1.92006e-06
NR_045766.1	Gm10509	3.4928	0.47849	7.29962	2.88582e-13	3.29077e-12
NM_177253.4	Cstf3	3.48552	0.435276	8.00759	1.16976e-15	1.5217e-14
NM_144552.3	Stxbp6	3.48483	1.05909	3.29039	0.00100049	0.0040327
XR_871860.2	Gm30400	3.48467	0.936118	3.72247	0.000197281	0.000929143
XM_017317909.1	Neto1	3.48413	1.15912	3.00583	0.00264856	0.00951954
XR_872824.1	Gm40889	3.48262	1.13211	3.07621	0.00209648	0.0077518
NM_001026211.2	Dnajc19	3.48169	0.501222	6.94641	3.74686e-12	3.96909e-11
NR_040750.1	Gm20752	3.48046	1.12893	3.08297	0.00204946	0.00761276
NM_007891.5	E2f1	3.47934	1.05274	3.30502	0.0009497	0.00384609
XR_383808.3	LOC102632231	3.4792	0.741532	4.69191	2.7066e-06	1.70087e-05
NR_045712.1	4930474H20Rik	3.47785	1.13066	3.07594	0.00209841	0.0077575
XR_377167.2	Gm30603	3.47678	1.0585	3.28462	0.00102121	0.00410528
NM_172543.4	Fam117a	3.47381	1.05308	3.29871	0.000971309	0.00392366
NM_010466.2	Hoxc8	3.47355	0.335389	10.3568	3.8989e-25	7.63564e-24
XM_011249655.2	Cp	3.47269	0.639639	5.42914	5.66251e-08	4.28488e-07
NM_031195.2	Msr1	3.47187	0.536345	6.47319	9.59523e-11	9.21236e-10
NR_033550.1	Gm10248	3.47176	1.14074	3.04341	0.0023391	0.00854459
NM_001037928.3	Gm11992	3.47106	1.13383	3.06135	0.00220339	0.00809692
NM_019911.2	Tdo2	3.47022	1.05442	3.2911	0.00099795	0.0040241
XR_881949.2	Gm35378	3.46958	0.826137	4.19977	2.67189e-05	0.000145351
NM_147028.2	Olfr1124	3.46891	1.13387	3.05935	0.0022182	0.00814831
XR_001782408.1	LOC102638785	3.46732	1.14126	3.03814	0.00238043	0.00868265
NM_001033978.3	H2-Eb2	3.4653	1.06905	3.24148	0.00118909	0.00470142
NM_001167540.1	Vmn1r184	3.46438	1.18762	2.91708	0.00353326	0.0122865
XR_001780978.1	2810408B13Rik	3.46337	1.08475	3.19278	0.00140909	0.00545402
NM_178622.5	Suds3	3.46182	1.1442	3.02554	0.00248191	0.00900939
NM_019950.2	Chst5	3.4584	0.305516	11.3198	1.04661e-29	2.43204e-28
NM_008854.5	Prkaca	3.45733	1.05347	3.28187	0.00103122	0.00414213
XM_006510510.3	Cdon	3.45646	0.570675	6.0568	1.38854e-09	1.20659e-08
XM_011245156.2	1700011H14Rik	3.45454	1.14168	3.02585	0.00247939	0.00900189
XR_876182.1	Gm41477	3.45444	1.20727	2.86137	0.00421815	0.0143613
NM_207683.2	Pik3c2g	3.45369	1.05976	3.25892	0.00111836	0.00446125
XR_035255.4	B230317F23Rik	3.45252	0.641637	5.38081	7.41526e-08	5.55777e-07
NM_011692.2	Vbp1	3.45129	0.151468	22.7856	6.36377e-115	9.78528e-113
NM_001255977.1	Esp16	3.45028	1.18274	2.91719	0.00353195	0.0122841
NM_177260.2	Tmem154	3.449	0.18881	18.2671	1.51388e-74	1.15044e-72
NM_010835.2	Msx1	3.44354	0.618981	5.56325	2.64803e-08	2.06492e-07
NM_023465.4	Ctnnbip1	3.44334	1.14787	2.99978	0.00270176	0.00968068
XR_386008.3	Srfbp1	3.4394	0.582142	5.90817	3.45924e-09	2.89599e-08
NM_008318.3	Ibsp	3.4379	0.152756	22.5059	3.6356e-112	5.4209e-110
XR_867326.1	Gm40059	3.43491	1.13801	3.01836	0.00254145	0.00918995
NM_001145209.1	Hbs1l	3.43485	0.824049	4.16826	3.06935e-05	0.000165283
NR_131916.1	Etaa1os	3.43287	1.13923	3.01332	0.00258403	0.0093114
XR_001781489.1	LOC108168210	3.42414	0.938214	3.64964	0.000262612	0.00120063
NM_007555.4	Bmp5	3.42201	0.248832	13.7523	4.9338e-43	1.77852e-41
NR_040338.1	Redrum	3.4193	0.476436	7.17682	7.13489e-13	7.95632e-12
XR_001784998.1	Gm36551	3.41848	0.603102	5.66816	1.44343e-08	1.15486e-07
NM_008108.4	Gdf3	3.41696	1.07206	3.1873	0.00143607	0.00553994
XM_006502983.3	Zcchc11	3.4144	0.759714	4.49432	6.97929e-06	4.13256e-05
XR_391236.3	Gm6579	3.41403	1.15006	2.96858	0.00299184	0.0105966
NM_001083955.1	Hba-a2	3.4078	0.101199	33.6741	1.38252e-248	8.77768e-246
XR_881629.2	Gm13111	3.40779	1.15089	2.961	0.00306644	0.0108374
NM_010496.3	Id2	3.40512	0.157186	21.663	4.58546e-104	5.74847e-102
NR_131915.1	Etaa1os	3.40378	1.05763	3.2183	0.00128952	0.00505282
XM_011245123.2	Diaph3	3.40198	0.534753	6.36178	1.99426e-10	1.8691e-09
NR_045032.1	Gdap10	3.40147	0.326583	10.4154	2.11018e-25	4.18253e-24
NM_008748.3	Dusp8	3.39999	1.15699	2.93867	0.00329628	0.0115605
XR_870850.1	Gm39358	3.39798	1.15597	2.93951	0.00328732	0.0115311
NM_001127189.3	Gm13157	3.39795	0.404395	8.40255	4.36886e-17	6.16401e-16
NM_001256065.1	Gm5141	3.39692	0.490651	6.92329	4.41283e-12	4.65452e-11
XR_390418.1	Gm11823	3.39597	1.14764	2.95908	0.00308556	0.0109011
NM_146873.2	Olfr911-ps1	3.39505	1.199	2.83157	0.00463208	0.0155207
NM_001081187.3	Htra4	3.39412	0.170963	19.853	1.03855e-87	1.01696e-85
NR_033502.1	C030023E24Rik	3.39386	1.14219	2.97136	0.00296486	0.01052
NR_045095.1	Gm20098	3.39386	1.14219	2.97136	0.00296486	0.01052
NM_009139.3	Ccl6	3.38983	0.154788	21.8998	2.60785e-106	3.44481e-104
XM_006515960.2	Nrcam	3.38533	1.1458	2.95457	0.0031311	0.0110422
NM_011921.2	Aldh1a7	3.38493	0.593002	5.70813	1.14224e-08	9.20622e-08
NR_045009.2	Gm15987	3.38418	0.748021	4.52418	6.06308e-06	3.62496e-05
NM_029825.3	Scfd1	3.38322	0.513627	6.58692	4.49058e-11	4.42582e-10
XR_001782244.1	Gm16169	3.38224	1.14698	2.94883	0.00318984	0.0112288
XM_017317507.1	Ccdc148	3.38214	1.09886	3.07786	0.00208493	0.00772654
NR_040450.1	Gm20356	3.38157	1.14686	2.94854	0.00319282	0.0112357
NM_146847.1	Olfr1090	3.38152	1.15352	2.93148	0.00337349	0.0118102
NR_045747.1	Mirt2	3.38081	0.608593	5.55512	2.77422e-08	2.15734e-07
NM_146159.1	Haus3	3.37892	0.227374	14.8606	5.93863e-50	2.62072e-48
XM_011240592.2	Utp11l	3.37877	0.754301	4.47934	7.48742e-06	4.41352e-05
NR_037189.1	Gm9696	3.37813	1.16249	2.90594	0.00366147	0.0126831
XR_874756.1	Gm41190	3.37768	1.15291	2.92971	0.00339283	0.0118632
XM_011243095.2	Syne1	3.3762	0.873304	3.86601	0.00011063	0.000543675
NM_023792.2	Pank1	3.37615	0.439838	7.6759	1.64265e-14	2.02828e-13
NM_007920.4	Elf1	3.37535	0.74661	4.52089	6.15789e-06	3.67606e-05
NM_175112.5	Rae1	3.37346	1.06918	3.15517	0.00160406	0.00611843
NM_021274.2	Cxcl10	3.37073	0.790058	4.26643	1.98628e-05	0.000109969
XM_003085259.2	Adgrg4	3.36924	1.16243	2.89846	0.00375006	0.012958
XM_017321462.1	Pex5	3.36658	0.936597	3.59448	0.000325044	0.00145762
NM_025377.3	Ska2	3.36472	0.285221	11.7969	4.05047e-32	1.03132e-30
NM_010190.1	Fcnb	3.36274	0.32314	10.4065	2.31634e-25	4.58193e-24
XM_006537517.3	Tdrd7	3.3626	1.14271	2.94267	0.003254	0.0114247
NM_020610.1	Nrip3	3.36203	0.467074	7.19806	6.10736e-13	6.84539e-12
XM_006512565.3	Hsf2	3.3619	0.414315	8.11436	4.88354e-16	6.51205e-15
NR_027854.1	Clk1	3.35826	0.225058	14.9217	2.37951e-50	1.0644e-48
NM_011851.4	Nt5e	3.35397	0.223242	15.0239	5.11918e-51	2.34316e-49
NM_028862.3	Rnf145	3.35311	0.693288	4.83653	1.32129e-06	8.64259e-06
NM_007651.3	Cd53	3.35307	0.134063	25.0111	4.63532e-138	9.6034e-136
NM_008498.2	Lhx1	3.35215	1.06418	3.14997	0.00163286	0.00621742
NM_001167913.2	Smok2b	3.35166	1.1459	2.92493	0.00344538	0.0120128
NM_001033539.2	Bex6	3.35014	0.672676	4.98032	6.34791e-07	4.30677e-06
XM_006513290.2	Rtkn2	3.34979	1.16535	2.87449	0.00404684	0.0138594
NM_001033880.3	4930415L06Rik	3.34838	1.20961	2.76815	0.00563756	0.0183433
XM_006517797.1	Ankrd31	3.34836	1.16518	2.87368	0.00405717	0.0138851
NM_025598.2	Ppdpf	3.34812	1.06521	3.14315	0.00167139	0.00634696
NR_102275.1	AI839979	3.34502	0.396097	8.44495	3.04176e-17	4.31947e-16
XR_168585.3	LOC73899	3.34454	0.315178	10.6116	2.63259e-26	5.41995e-25
XR_001782546.1	BC023105	3.34216	1.06718	3.13176	0.00173764	0.00657067
NR_045446.1	4933438K21Rik	3.33985	1.15183	2.89959	0.00373646	0.0129155
NM_001099307.1	Gm7173	3.33947	1.15615	2.88843	0.00387173	0.0133386
XR_384071.2	Gm33743	3.33644	1.06968	3.1191	0.00181401	0.00681883
XR_877240.2	Gm33228	3.33627	1.15381	2.89152	0.00383387	0.0132313
NM_133739.2	Tmem123	3.33588	0.757127	4.40598	1.05309e-05	6.05518e-05
NM_153801.3	Tecrl	3.33576	0.946348	3.52487	0.000423684	0.00185599
XR_373298.2	Gm38471	3.33514	1.15519	2.88708	0.0038883	0.0133911
NR_040439.1	1810006J02Rik	3.33433	0.95952	3.475	0.000510846	0.00220203
XM_017315412.1	Msh3	3.32993	1.16998	2.84615	0.00442513	0.0149051
XM_011240056.2	Mgst2	3.3276	0.754671	4.40933	1.03689e-05	5.97075e-05
NM_020557.4	Cmpk2	3.32745	0.236377	14.0769	5.27026e-45	2.03391e-43
XR_375670.2	Gm31095	3.32743	1.15871	2.87167	0.00408304	0.0139639
NM_198616.4	Ccdc85b	3.32317	1.067	3.1145	0.0018426	0.00691836
NM_001101572.1	Vmn2r82	3.32193	1.18394	2.80583	0.00501877	0.0166155
XM_006513627.2	Cdk17	3.32145	1.16571	2.8493	0.00438159	0.0147846
NM_146167.3	Gimap7	3.3211	0.576642	5.75938	8.44211e-09	6.86035e-08
XR_882150.1	Gm42395	3.32099	1.18109	2.8118	0.00492657	0.016346
NM_008129.4	Gclm	3.31909	0.141667	23.4288	2.17586e-121	3.56878e-119
NM_153510.3	Pilra	3.31869	0.217079	15.288	9.19926e-53	4.36289e-51
XM_006521487.3	Krt80	3.31783	0.546223	6.07412	1.24667e-09	1.09005e-08
NR_040280.1	Gm12295	3.31759	1.07658	3.08161	0.00205885	0.00764284
NM_019405.6	Cetn2	3.3175	0.210054	15.7936	3.44576e-56	1.79417e-54
NM_021550.3	C1galt1c1	3.31685	0.224259	14.7903	1.69307e-49	7.35606e-48
NM_001024721.2	BC094916	3.312	1.15107	2.87733	0.00401062	0.0137497
XR_001782490.1	Gm10266	3.31183	0.604784	5.47606	4.34901e-08	3.32675e-07
NM_181547.3	Nostrin	3.31104	0.488972	6.77143	1.27516e-11	1.29973e-10
NM_016866.2	Stk39	3.31097	0.72273	4.5812	4.62312e-06	2.80927e-05
NM_026520.3	Fam122a	3.31067	0.268508	12.3299	6.25336e-35	1.77092e-33
NR_040351.1	Gm5475	3.30887	1.1546	2.86582	0.00415934	0.0141977
XR_031666.5	Gm8675	3.30887	1.1546	2.86582	0.00415934	0.0141977
NM_023605.2	Fbxo9	3.30821	0.586696	5.63871	1.7133e-08	1.36357e-07
NM_018753.6	Ywhab	3.30646	0.754817	4.38047	1.18421e-05	6.7441e-05
NM_025969.4	Timm21	3.30478	0.406349	8.13285	4.1933e-16	5.60683e-15
NM_013557.2	Eif2ak1	3.30248	0.469428	7.03511	1.991e-12	2.14841e-11
XR_385435.3	BC002059	3.30213	0.488196	6.76394	1.34287e-11	1.3638e-10
NM_009741.5	Bcl2	3.30177	0.251295	13.139	1.9674e-39	6.41099e-38
NM_027332.3	Rpf1	3.29897	0.612276	5.38805	7.12247e-08	5.34443e-07
XM_011248025.2	Nfasc	3.29826	1.09553	3.01065	0.00260691	0.00938697
XR_001780872.1	LOC108168068	3.29664	1.1579	2.84708	0.00441225	0.0148676
NM_173006.1	Pon3	3.29104	0.568013	5.79395	6.87519e-09	5.62651e-08
XR_001781246.1	LOC108168154	3.28925	1.19949	2.74222	0.00610257	0.0196259
NM_011783.2	Agr2	3.28658	1.22696	2.67862	0.00739257	0.0231615
NM_012009.4	Sh2d1b1	3.28589	0.735826	4.46558	7.9851e-06	4.68025e-05
NM_001024731.2	Gm20939	3.28559	0.749219	4.38535	1.15798e-05	6.61197e-05
NM_016963.2	Tmod3	3.28446	0.609101	5.39231	6.95583e-08	5.22138e-07
NM_013815.2	Baz1a	3.28343	1.07259	3.06122	0.00220437	0.00809901
NM_053157.2	Tm2d1	3.27893	0.312812	10.4821	1.04393e-25	2.09232e-24
XM_006516387.3	Efcab11	3.27826	1.07394	3.05255	0.00226907	0.00831653
NM_025520.3	Lsm5	3.27688	0.291619	11.2368	2.68838e-29	6.13125e-28
NM_020047.3	Tacstd2	3.27029	0.552155	5.92278	3.16551e-09	2.66483e-08
NM_030112.2	Rtf1	3.27008	0.483401	6.76474	1.33546e-11	1.35698e-10
NM_029012.2	Sppl3	3.26959	0.563712	5.8001	6.62748e-09	5.43056e-08
XR_385346.2	Olfr111	3.26648	1.17759	2.77387	0.00553945	0.0180778
NM_010667.2	Krt86	3.26543	1.1792	2.76919	0.00561952	0.0182967
XR_001783820.1	LOC108168866	3.26374	1.17725	2.77233	0.0055657	0.0181562
NM_172486.2	Zfp677	3.25812	0.429413	7.58738	3.26438e-14	3.96603e-13
XR_001782268.1	Gm31560	3.25651	1.16106	2.80477	0.00503531	0.0166619
XR_384823.2	Gm34476	3.25651	1.16106	2.80477	0.00503531	0.0166619
NM_144861.2	Rprd1a	3.25649	0.949251	3.43059	0.000602271	0.00255803
NM_013642.3	Dusp1	3.25616	0.405026	8.0394	9.02825e-16	1.18148e-14
NM_080844.4	Serpinc1	3.2558	1.16397	2.79714	0.00515572	0.0170003
NM_007833.6	Dcn	3.25282	0.51261	6.34561	2.21546e-10	2.06755e-09
NM_028094.3	Ugt2a3	3.25169	1.16504	2.79105	0.00525375	0.0172801
NM_001105181.1	Vmn2r68	3.25131	1.19074	2.73049	0.00632407	0.0202279
XM_017321875.1	LOC105242736	3.24995	0.960657	3.38305	0.000716868	0.00298865
NM_138742.1	Nap1l3	3.24842	0.523504	6.20513	5.46505e-10	4.9183e-09
XR_383722.2	D130079A08Rik	3.24725	1.17224	2.77014	0.00560325	0.0182528
NM_146565.2	Olfr837	3.24675	1.17432	2.76479	0.00569597	0.0184905
NM_015751.2	Abce1	3.24645	0.392663	8.26777	1.36487e-16	1.88119e-15
XM_011248008.2	Cdh7	3.24554	1.16751	2.7799	0.00543763	0.0178105
XR_877268.1	Gm38606	3.24325	1.1672	2.77866	0.00545828	0.0178574
XR_001783449.1	LOC108168788	3.24292	1.17169	2.76774	0.00564461	0.0183632
XM_017317842.1	Smad2	3.23726	1.07203	3.01975	0.00252983	0.00915128
NM_015811.2	Rgs1	3.23699	0.687121	4.71095	2.46559e-06	1.55538e-05
XM_017316189.1	Gpr137c	3.23582	0.957768	3.3785	0.000728829	0.00303145
XR_001781433.1	1700087I21Rik	3.23401	1.18803	2.72216	0.00648567	0.0206655
NM_001033385.3	Tbc1d32	3.23225	0.497442	6.49776	8.1527e-11	7.88121e-10
NM_001001737.2	Zfp950	3.23096	0.239465	13.4924	1.73375e-41	5.99713e-40
XM_006495550.3	Xkr4	3.23091	0.875282	3.69128	0.000223132	0.00104068
NM_145423.2	Slc5a8	3.22979	1.18119	2.73434	0.00625046	0.0200394
NM_001166028.1	Slfn14	3.22782	0.308841	10.4514	1.44363e-25	2.88169e-24
NM_028746.3	Slc7a13	3.22672	1.17682	2.74191	0.00610838	0.0196414
NM_009569.3	Zfpm1	3.22608	1.1616	2.77728	0.00548155	0.0179216
XR_866616.1	Gm39900	3.22594	1.16158	2.77721	0.00548284	0.0179228
NR_104458.1	Cuta	3.22519	1.16037	2.77945	0.00544504	0.0178289
NM_133680.3	Mfsd14b	3.22477	1.16424	2.76985	0.00560823	0.0182659
NR_027894.1	A930005H10Rik	3.22366	1.16014	2.77869	0.00545793	0.0178574
XM_006537785.3	Ugcg	3.22366	1.16014	2.77869	0.00545793	0.0178574
NR_033653.1	Kif4-ps	3.22329	1.20767	2.66901	0.00760745	0.0237516
XR_001784188.1	Slco4c1	3.22114	0.510999	6.30361	2.90789e-10	2.68826e-09
NM_177356.3	Lamp3	3.22097	1.16083	2.77471	0.00552505	0.0180338
XR_001783306.1	LOC108168758	3.22097	1.16083	2.77471	0.00552505	0.0180338
NM_194263.2	Tbx20	3.22012	1.16943	2.75357	0.00589483	0.0190419
NM_028595.4	Ms4a6c	3.21974	0.414152	7.7743	7.58636e-15	9.55921e-14
XR_380292.2	Gm35154	3.21914	1.16343	2.76695	0.00565833	0.0184017
XR_386327.2	Gm31819	3.21682	1.16309	2.76575	0.00567918	0.0184421
XR_001778780.1	1700019L22Rik	3.215	0.877083	3.66557	0.000246792	0.00113729
XR_880478.1	Gm42129	3.2137	1.18381	2.7147	0.00663357	0.0210788
NM_001324550.1	Gm6712	3.21338	0.46988	6.83873	7.98966e-12	8.2634e-11
NM_027941.1	Lrrc34	3.21309	1.1683	2.75022	0.00595551	0.0192
NM_175245.4	Mzt1	3.21308	0.162518	19.7706	5.33007e-87	5.14247e-85
NM_026479.4	Zcchc10	3.21281	0.355517	9.03701	1.61018e-19	2.50328e-18
NM_172778.2	Maob	3.21245	0.291081	11.0363	2.55379e-28	5.63495e-27
NR_073559.1	Stxbp3-ps	3.21225	0.554008	5.79821	6.70269e-09	5.48762e-08
XM_006497488.3	Upf2	3.21141	0.69461	4.62333	3.77634e-06	2.32851e-05
NM_028910.3	Olfr701	3.20918	1.16778	2.74811	0.00599403	0.0193147
NM_019989.2	Sh3bgrl	3.20842	0.113399	28.2933	4.18036e-176	1.34882e-173
XR_876756.2	Gm41572	3.20807	1.07247	2.99131	0.00277788	0.00991912
XR_377658.2	Gm31686	3.20778	1.17111	2.73909	0.00616087	0.0197811
NM_007836.1	Gadd45a	3.20689	0.214894	14.9231	2.33109e-50	1.04512e-48
XR_001779768.1	LOC108167810	3.20419	0.862132	3.71659	0.000201928	0.000949159
NM_007604.2	Capza2	3.20305	0.125589	25.5042	1.77066e-143	3.96025e-141
XM_006528850.3	Rragb	3.20225	1.21272	2.64055	0.00827704	0.0253917
NM_134214.1	Vmn1r214	3.20203	1.17036	2.73595	0.00622014	0.0199486
NM_001004159.2	Clec4b2	3.19726	0.856184	3.73432	0.000188226	0.000890329
NM_031190.2	Pgk2	3.19675	1.17412	2.72268	0.0064754	0.020643
NM_001146196.1	Scin	3.19669	0.386603	8.26865	1.3548e-16	1.86862e-15
NM_148932.2	Pom121	3.1959	0.654506	4.88292	1.04528e-06	6.93637e-06
XM_017319550.1	Csde1	3.19303	0.45441	7.02677	2.11365e-12	2.27576e-11
NM_001313714.1	Sp100	3.18656	0.555329	5.73815	9.57156e-09	7.74938e-08
NR_045444.1	1700071M16Rik	3.18613	0.774582	4.11335	3.89958e-05	0.000206377
NM_013470.2	Anxa3	3.18543	0.135461	23.5156	2.82768e-122	4.67684e-120
NM_177326.3	Pak2	3.18428	0.755112	4.21696	2.47616e-05	0.000135254
XM_017313738.1	Gm20783	3.18262	1.18257	2.69127	0.00711805	0.0224084
NM_026637.3	Ggct	3.18208	1.07542	2.95891	0.00308729	0.0109053
XM_006506954.3	Pyroxd1	3.17992	1.07615	2.9549	0.00312767	0.0110321
NM_010756.3	Mafg	3.1798	1.16515	2.72909	0.00635102	0.0203055
XR_001783294.1	Gm13479	3.17908	1.16634	2.7257	0.00641658	0.0204985
XR_001781599.1	Uqcrh-ps1	3.17894	1.10186	2.88506	0.00391338	0.0134585
XM_006511352.3	Sltm	3.17868	1.16908	2.71895	0.00654903	0.0208438
NR_130991.1	4930428D20Rik	3.17862	1.20336	2.64145	0.00825513	0.0253396
XR_373493.2	Gm4319	3.17423	1.17408	2.70358	0.00685966	0.0217026
XR_001780873.1	LOC108168069	3.17416	0.648108	4.89758	9.70248e-07	6.45804e-06
XR_001778742.1	LOC108167577	3.17408	1.18589	2.67653	0.00743879	0.0232841
NR_037959.1	1600010M07Rik	3.17334	0.495108	6.40938	1.46115e-10	1.38262e-09
XM_011246742.2	LOC102640673	3.17324	0.476109	6.66494	2.6478e-11	2.65481e-10
NM_024191.2	Arl2bp	3.17195	0.693719	4.57239	4.82191e-06	2.92375e-05
XR_881302.2	Gm12536	3.17187	1.16816	2.71528	0.00662202	0.0210489
XR_373560.2	Gm32974	3.17178	1.16766	2.71634	0.00660072	0.0209913
NM_008008.4	Fgf7	3.17177	0.420248	7.54737	4.4413e-14	5.33336e-13
NR_046046.1	Gm13710	3.16993	1.13068	2.80356	0.00505416	0.0167074
XR_880261.1	Gm11716	3.16914	1.16884	2.71135	0.006701	0.0212553
NM_146824.1	Olfr273	3.16602	1.17304	2.69898	0.00695519	0.0219625
NR_037958.1	1300002E11Rik	3.16525	0.55544	5.69863	1.20773e-08	9.72213e-08
NR_027973.1	5730522E02Rik	3.16465	1.17143	2.70154	0.00690198	0.0218189
XR_878114.1	Gm39516	3.16454	1.18133	2.6788	0.00738858	0.0231527
NM_013555.4	Hoxd9	3.16383	0.353127	8.95945	3.26304e-19	5.01352e-18
XR_387489.2	Gm30521	3.16296	1.18384	2.67177	0.00754519	0.0235874
XR_001780922.1	LOC108168079	3.16243	1.09217	2.89554	0.00378503	0.0130696
NM_026875.2	Ypel3	3.16205	0.955883	3.30799	0.000939697	0.00380871
NM_027482.3	5730508B09Rik	3.16092	0.224232	14.0967	3.98078e-45	1.54232e-43
NM_009182.3	St8sia3	3.15898	1.17404	2.6907	0.00713025	0.0224357
XM_006528392.3	Pcdh11x	3.15869	1.18066	2.67536	0.00746486	0.0233582
XR_001781626.1	LOC108168237	3.15781	0.9573	3.29867	0.000971445	0.00392366
NM_175026.3	Pyhin1	3.15593	0.233227	13.5315	1.01871e-41	3.54871e-40
NM_146672.1	Olfr816	3.15482	1.18296	2.66688	0.00765583	0.0238913
XM_011242214.1	Ddx60	3.15403	1.18013	2.67262	0.0075262	0.023539
XM_017314636.1	Ankfn1	3.15315	1.09216	2.88708	0.00388834	0.0133911
NR_015537.2	9230114K14Rik	3.15263	0.502716	6.27119	3.583e-10	3.28308e-09
XM_006501899.3	Alg14	3.15198	0.452161	6.97092	3.1487e-12	3.35169e-11
XM_017317138.1	Shisa9	3.15131	1.1823	2.66541	0.00768938	0.0239769
NM_008801.2	Pde6d	3.14993	1.07794	2.92217	0.003476	0.0121074
NM_146892.2	Olfr1223	3.14859	1.18199	2.66381	0.00772621	0.0240384
XM_011247966.2	Thsd7b	3.14859	1.18199	2.66381	0.00772621	0.0240384
NM_026992.3	Dnajc24	3.14587	1.09453	2.87417	0.00405096	0.0138663
XM_006510514.3	Cdon	3.14522	0.437019	7.19699	6.15565e-13	6.89166e-12
NM_009769.4	Klf5	3.14462	0.404319	7.77756	7.39356e-15	9.32821e-14
XM_011246039.2	Atf7ip2	3.14421	1.18178	2.66057	0.00780087	0.0241828
XR_001778556.1	Gm39181	3.14381	1.20298	2.61336	0.00896557	0.0271102
XR_872044.1	Gm3942	3.14312	1.14608	2.74249	0.00609758	0.0196131
XR_001783982.1	Gm35065	3.14098	1.18532	2.64991	0.00805139	0.0248304
XR_871815.2	Gm40688	3.14098	1.18532	2.64991	0.00805139	0.0248304
NM_001039522.1	Leo1	3.14088	0.960048	3.27159	0.00106945	0.00428258
NR_110420.1	Ptgs2os2	3.13899	1.08746	2.88654	0.00389501	0.0134094
XR_866704.1	Gm39923	3.13845	1.18505	2.64837	0.00808805	0.0249175
XR_377375.1	LOC102632493	3.13679	1.23548	2.53892	0.0111197	0.0324666
NM_008768.2	Orm1	3.13477	0.378643	8.27896	1.24257e-16	1.71744e-15
NM_023612.3	Esm1	3.13213	0.305246	10.261	1.05597e-24	2.02965e-23
NM_009317.3	Tal2	3.13202	1.10311	2.83926	0.00452176	0.0151872
NM_001101603.1	Gm8439	3.12873	1.17184	2.66994	0.00758644	0.0236973
XM_006509043.2	Slc20a2	3.12871	1.20703	2.59208	0.00953975	0.0285742
NM_028136.2	Dhx36	3.12829	1.17677	2.65836	0.00785218	0.0243227
NM_133805.3	Cops8	3.1271	1.17438	2.66275	0.00775043	0.0240768
XM_006497335.3	Celf2	3.12677	0.97069	3.22118	0.00127662	0.00500926
NM_001104562.1	Vmn2r100	3.12676	1.17659	2.65748	0.00787265	0.0243823
XR_374378.3	Gm33594	3.12635	1.2019	2.60118	0.00929024	0.0279289
XM_006504952.3	Tmem168	3.12535	0.96414	3.24159	0.00118865	0.00470062
XM_011244143.1	Vti1b	3.12417	1.17953	2.64864	0.00808155	0.0249117
XR_877811.2	Gm41834	3.12402	0.539437	5.79126	6.9861e-09	5.71489e-08
NR_040633.1	4930555B11Rik	3.12338	1.17618	2.65554	0.00791809	0.0244979
NM_008808.3	Pdgfa	3.12305	1.17387	2.66047	0.00780321	0.0241863
NM_026406.3	Rnf115	3.11974	0.555114	5.62	1.90959e-08	1.51124e-07
NR_028423.1	A530058N18Rik	3.11962	1.17571	2.6534	0.0079685	0.0246133
NR_045384.1	5830416I19Rik	3.11904	0.845737	3.68796	0.000226061	0.00105136
NR_046157.1	Gm5086	3.11898	1.08333	2.87907	0.00398844	0.0136832
XM_017312461.1	Nlrp4d	3.11865	1.19664	2.60616	0.00915628	0.0275937
NM_023624.4	Lrat	3.11813	1.1119	2.80432	0.00504233	0.0166795
XM_006515261.2	Hdac9	3.11772	1.18674	2.62713	0.00861094	0.0262354
XM_017317911.1	Poli	3.11758	0.961276	3.24317	0.00118208	0.00467651
XR_388996.3	Gm38448	3.11682	1.01099	3.08295	0.00204959	0.00761276
XM_011244304.2	Amph	3.1166	1.20292	2.59087	0.00957337	0.0286575
NR_033452.1	Gm4013	3.1162	0.967598	3.22056	0.00127942	0.00501926
NM_001289611.1	Tasp1	3.11513	0.507689	6.1359	8.46801e-10	7.50416e-09
NM_013556.2	Hprt	3.11448	0.148411	20.9856	8.88751e-98	1.00531e-95
XR_001780833.1	LOC108168050	3.1139	1.17832	2.64266	0.00822583	0.0252654
XR_880518.1	Gm8350	3.11321	1.08732	2.8632	0.00419386	0.0143056
XM_006524151.3	Plcl2	3.10968	1.19291	2.6068	0.00913935	0.0275595
NM_007642.4	Cd28	3.10944	0.309136	10.0585	8.42824e-24	1.55468e-22
NM_013902.4	Fkbp3	3.10848	0.229983	13.5162	1.25553e-41	4.35824e-40
XM_017313110.1	Birc2	3.10722	0.696052	4.46406	8.042e-06	4.71079e-05
XR_001784805.1	LOC108169029	3.1042	0.966066	3.21324	0.00131246	0.00512709
XM_006534517.2	Wsb1	3.10409	0.294797	10.5296	6.31285e-26	1.27697e-24
NR_033643.2	Gm6642	3.10395	1.102	2.81665	0.00485275	0.0161392
NR_110474.1	LOC102636514	3.1036	0.853948	3.63442	0.000278611	0.0012676
NM_001105187.1	Vmn2r74	3.10158	1.18503	2.61729	0.00886298	0.0268495
NR_037986.1	Platr22	3.10071	1.18494	2.61677	0.00887668	0.0268621
NM_134169.1	Vmn1r33	3.09868	1.19413	2.59492	0.00946139	0.0283611
NM_013650.2	S100a8	3.09855	0.0994407	31.1598	3.73419e-213	1.79259e-210
NM_175424.3	Prr9	3.09753	1.18849	2.60627	0.0091535	0.0275937
NM_177445.5	Dars	3.09669	0.146359	21.1581	2.32323e-99	2.72178e-97
NM_027548.3	Serpinb7	3.09583	1.10206	2.80912	0.00496766	0.0164735
NM_028990.4	Tmem168	3.09582	1.20529	2.56852	0.0102134	0.030156
NM_025681.2	Lix1	3.09492	1.18823	2.60465	0.00919693	0.0276865
XR_385021.3	2810407A14Rik	3.09477	1.09196	2.83415	0.00459482	0.0154116
NM_001289875.1	Itih5l-ps	3.09377	0.973839	3.17689	0.00148866	0.00572373
XR_872871.2	Gm40474	3.09375	1.21835	2.53929	0.0111077	0.0324364
XM_017319383.1	Gm6306	3.09148	0.772052	4.00423	6.22191e-05	0.000318574
XM_006509264.3	Acsl1	3.09092	0.440863	7.01106	2.36516e-12	2.53546e-11
XR_373404.2	Gm32311	3.08829	1.19546	2.58336	0.00978446	0.029174
NM_146528.2	Olfr860	3.08643	1.19278	2.5876	0.00966473	0.0288695
XR_384829.2	Gm15658	3.08539	1.08326	2.84826	0.00439595	0.0148203
XM_006496590.1	Gm35498	3.08425	1.09922	2.80584	0.00501854	0.0166155
NM_025288.2	Stfa3	3.08286	0.97203	3.17157	0.00151618	0.00581364
NR_126427.1	Gm13985	3.08273	1.10106	2.79979	0.00511356	0.0168783
XM_006500402.2	Csrnp3	3.08161	0.990953	3.10974	0.00187251	0.0070213
NM_177662.3	Ctso	3.08157	0.20685	14.8976	3.41705e-50	1.52159e-48
XR_001783304.1	LOC108168755	3.07968	1.17888	2.61239	0.00899126	0.0271795
NR_002863.2	Emx2os	3.07891	0.965793	3.18797	0.00143277	0.00553045
NM_054089.4	Tgs1	3.0789	1.18146	2.606	0.00916052	0.0275937
NR_033673.1	Trim30e-ps1	3.0789	1.18146	2.606	0.00916052	0.0275937
NM_025623.2	Nipsnap3b	3.07861	0.786373	3.91496	9.04207e-05	0.000451003
NM_010343.2	Gpx5	3.07722	1.17858	2.61095	0.00902906	0.0272728
NR_033744.1	Cbwd1	3.07722	1.17858	2.61095	0.00902906	0.0272728
XR_880069.1	Gm42084	3.07722	1.17858	2.61095	0.00902906	0.0272728
XM_011246498.2	L3mbtl4	3.07714	1.18126	2.60496	0.0091885	0.0276738
NM_027695.3	Oxsm	3.07677	1.09028	2.822	0.00477258	0.0159237
XR_001779492.1	LOC108167736	3.07672	1.09731	2.80389	0.00504909	0.0166934
NM_053215.3	Ugt2b37	3.0762	1.19911	2.5654	0.0103057	0.0303966
NM_019667.2	Stam2	3.07565	0.421593	7.2953	2.97989e-13	3.39608e-12
NR_126563.1	4930447M23Rik	3.07467	1.18098	2.60349	0.00922787	0.0277626
NR_046142.1	A530065N20Rik	3.07454	1.17975	2.6061	0.00915808	0.0275937
NM_027269.4	Dnaaf2	3.07432	0.96161	3.19705	0.00138841	0.00538932
NR_045059.1	4930431P03Rik	3.07209	0.723358	4.24698	2.16671e-05	0.000119187
XR_876208.1	Gm41485	3.07173	1.18388	2.59462	0.00946966	0.0283816
XR_880675.2	Gm42187	3.07147	1.1806	2.60161	0.00927874	0.0278986
XM_006515007.3	Ncoa1	3.0694	0.865999	3.54434	0.00039359	0.00173691
XR_381695.3	Gm34613	3.06923	1.18361	2.59312	0.00951108	0.028497
XR_876420.2	Gm36798	3.06874	1.18998	2.57883	0.00991368	0.0294034
NM_010281.2	Ggh	3.06847	0.257875	11.8991	1.19665e-32	3.12366e-31
NM_001033283.2	Oosp3	3.06332	1.19045	2.57325	0.0100748	0.0298004
NM_001204959.1	Retn	3.06309	1.19585	2.56144	0.0104238	0.0307037
NR_040659.1	Gm5860	3.06104	0.981268	3.11947	0.00181175	0.00681162
NM_007423.4	Afp	3.06102	1.09575	2.79354	0.00521348	0.0171706
NM_026985.1	Mcemp1	3.05879	0.156477	19.5479	4.30209e-85	4.03208e-83
XR_001781474.1	LOC108168202	3.05869	1.20952	2.52885	0.0114438	0.0332501
XM_006506777.3	Csgalnact2	3.05824	0.862233	3.54688	0.000389826	0.00172146
XR_868135.1	Gm40245	3.05794	1.18991	2.56988	0.0101734	0.0300558
NM_001039511.1	Ivns1abp	3.0564	0.319003	9.58111	9.60091e-22	1.62621e-20
NM_001170705.1	Dthd1	3.05613	1.1887	2.57098	0.0101411	0.0299802
NM_001001178.1	Ccdc148	3.05523	1.18861	2.57042	0.0101575	0.0300134
NM_009801.4	Car2	3.05523	1.18861	2.57042	0.0101575	0.0300134
NM_173363.5	Eif5	3.05477	0.295021	10.3544	3.99653e-25	7.81906e-24
NM_026115.4	Hat1	3.05466	0.179384	17.0286	5.04009e-65	3.26313e-63
XM_011242365.1	Cep126	3.04956	1.26943	2.40231	0.0162918	0.0448155
NR_033602.1	Gm5779	3.04895	1.20293	2.5346	0.0112577	0.0328113
NM_030692.4	Sacm1l	3.04877	0.764163	3.98968	6.61615e-05	0.000337355
NM_026247.3	Alg13	3.04799	0.554185	5.49994	3.79913e-08	2.92202e-07
XR_868934.1	Gm38782	3.04762	1.19794	2.54404	0.0109577	0.0320652
NM_028242.2	Htatsf1	3.04512	1.08881	2.79674	0.00516214	0.0170186
XM_006503439.2	0610037L13Rik	3.04407	0.772424	3.94093	8.11664e-05	0.000408363
NM_001011758.2	Olfr1016	3.04386	1.21732	2.50045	0.0124034	0.0356333
XR_383533.3	Gm31107	3.04294	1.21727	2.49981	0.012426	0.0356931
NR_002858.1	Gm4956	3.04241	1.09002	2.79113	0.00525236	0.0172784
NR_015527.1	4930417O13Rik	3.0424	0.747103	4.07226	4.6559e-05	0.000243911
NM_001104568.1	Vmn2r106	3.04161	1.19597	2.54321	0.010984	0.0321373
NM_017372.3	Lyz2	3.0402	0.107132	28.3781	3.7639e-177	1.25561e-174
XR_001783506.1	Gm14133	3.03911	1.21634	2.49857	0.0124694	0.0358021
XR_873020.1	Gm6988	3.03846	0.57863	5.25112	1.51177e-07	1.10284e-06
NM_026460.3	Serpini2	3.03603	1.20187	2.52609	0.0115341	0.0334778
NM_008917.3	Ppt1	3.03333	0.966077	3.13984	0.00169039	0.00641047
NM_020558.3	C1d	3.03248	0.55697	5.4446	5.1922e-08	3.94567e-07
NM_025541.3	Asf1a	3.03148	0.325103	9.32467	1.11327e-20	1.82442e-19
NM_015780.2	Cfhr1	3.03108	1.20184	2.52203	0.0116678	0.0338113
XR_001783178.1	Armc3	3.03108	1.20184	2.52203	0.0116678	0.0338113
NR_003652.2	Gm7337	3.02683	1.187	2.54998	0.010773	0.0316329
NR_045727.1	B230209E15Rik	3.02683	1.187	2.54998	0.010773	0.0316329
NR_040681.1	1700027F09Rik	3.02516	1.18682	2.54895	0.0108046	0.0317019
XM_006524787.3	Lpin2	3.02516	1.18682	2.54895	0.0108046	0.0317019
NM_008245.3	Hhex	3.02482	0.264781	11.4239	3.17826e-30	7.54578e-29
XM_011246096.2	Dyrk1a	3.02457	1.18994	2.54178	0.0110291	0.0322499
NM_026483.2	Mphosph10	3.02434	0.205535	14.7145	5.20554e-49	2.22729e-47
XM_006514706.3	Abca13	3.02303	1.00164	3.01808	0.00254383	0.00919348
XR_001785100.1	Klra2	3.02257	1.18655	2.54737	0.0108538	0.0318251
XM_006501504.3	Lrrc7	3.02069	1.19413	2.52961	0.011419	0.0331927
NM_183316.2	Snapc5	3.0205	0.244737	12.3418	5.39392e-35	1.52973e-33
NR_004857.1	Gm12060	3.01971	1.09256	2.76389	0.00571162	0.0185322
NM_025862.2	Acad8	3.01888	1.10863	2.72306	0.00646802	0.020626
XR_390555.3	Gm32657	3.01856	1.08883	2.7723	0.00556622	0.0181562
NR_045995.1	1110019D14Rik	3.01827	0.622469	4.84887	1.24166e-06	8.16515e-06
XM_017320653.1	Eprs	3.01739	1.09331	2.75987	0.0057824	0.0187309
NR_103491.1	Gm38426	3.01677	1.18915	2.53692	0.0111834	0.032638
XR_001784527.1	LOC108168994	3.01509	1.21196	2.48778	0.0128544	0.0367627
NM_029847.4	Arsk	3.01335	1.20126	2.50849	0.0121247	0.0349448
XM_006516181.3	Atp5s	3.01172	0.982441	3.06555	0.0021727	0.00799159
NM_010326.2	Gp1ba	3.01161	0.869226	3.4647	0.000530819	0.00227715
XR_874656.2	3110083C13Rik	3.01151	0.868527	3.46737	0.00052557	0.00225808
XM_006526149.1	Ndfip1	3.01111	0.164458	18.3093	6.9744e-75	5.34125e-73
NM_007753.2	Cpa3	3.01033	0.780309	3.85787	0.000114378	0.000560835
NM_007508.5	Atp6v1a	3.00937	0.560618	5.36794	7.96392e-08	5.94861e-07
NM_023326.2	Bmyc	3.00926	0.29395	10.2373	1.34927e-24	2.58078e-23
NR_038044.1	Gm10033	3.00916	0.66227	4.54371	5.52724e-06	3.32988e-05
NM_009735.3	B2m	3.00906	0.109829	27.3978	2.9113e-165	8.18575e-163
NM_001244651.1	Esp15	3.00849	1.19297	2.52186	0.0116737	0.0338228
NR_015580.2	Sox2ot	3.00849	1.22895	2.44801	0.0143646	0.0404444
NM_008455.3	Klkb1	3.00801	1.0939	2.74981	0.00596302	0.0192211
XM_011241410.2	Gp9	3.00748	1.20442	2.49703	0.0125238	0.0359321
NR_038017.1	Gm15915	3.00714	0.521745	5.76362	8.23291e-09	6.6931e-08
NR_033575.1	Cyp4b1-ps2	3.00598	0.509626	5.89841	3.6701e-09	3.0647e-08
NM_001278274.1	Rcn2	3.00545	0.796964	3.77112	0.000162513	0.000778057
NM_001081344.2	Stxbp5	3.00542	0.63312	4.74699	2.06463e-06	1.31679e-05
NM_001033361.3	Pgr15l	3.0053	1.22542	2.45247	0.014188	0.0400242
NM_019541.3	Cts8	3.00525	1.21911	2.46512	0.0136968	0.0388277
XR_001782643.1	Gm35697	3.00341	1.2437	2.4149	0.0157394	0.0435027
XR_881381.1	Gm42305	3.00188	1.2368	2.42714	0.0152184	0.0423661
XM_006541309.3	Nav2	3.00172	1.1962	2.50938	0.0120942	0.0348722
XR_001778251.1	Gm8995	3.00079	0.18003	16.6683	2.22988e-62	1.37582e-60
XM_006502524.3	Chil5	2.99945	0.992565	3.02192	0.0025118	0.00909778
XR_001783784.1	Ntng1	2.99758	0.861519	3.47941	0.000502517	0.00216898
XR_870559.2	Gm39299	2.99628	1.21424	2.46761	0.0136017	0.0385859
NM_133238.5	Cd209a	2.99622	0.35473	8.44649	3.00201e-17	4.26611e-16
XR_001783440.1	LOC108168785	2.99542	1.20345	2.48903	0.0128092	0.0366654
XM_017316534.1	Tmem71	2.9947	0.879427	3.40529	0.00066095	0.00278383
XR_380234.3	Gm30618	2.99296	1.11099	2.69396	0.00706089	0.022257
XR_386302.2	Gm26910	2.99245	0.446131	6.70756	1.97911e-11	1.99451e-10
NR_102383.1	5930430L01Rik	2.99214	0.659382	4.5378	5.68454e-06	3.41419e-05
NM_177647.4	Cdnf	2.99148	0.546813	5.47075	4.4813e-08	3.42395e-07
NM_145517.4	Ormdl1	2.99089	0.212782	14.0561	7.06581e-45	2.7162e-43
NR_003283.1	Rab11fip4os1	2.98543	1.2053	2.47692	0.0132521	0.0377519
XR_873369.1	Gm40939	2.9839	0.765717	3.89687	9.74452e-05	0.00048354
NM_001281854.1	Aoah	2.97982	1.09415	2.72342	0.00646102	0.0206103
NM_001099632.1	Rnf39	2.97842	0.470121	6.33544	2.36669e-10	2.1993e-09
NM_025833.3	Baiap2l1	2.97833	0.244939	12.1595	5.10898e-34	1.41229e-32
NR_045845.1	Gm5547	2.97787	0.9802	3.03802	0.00238135	0.00868442
XR_869427.1	Gm24175	2.97748	0.854692	3.48369	0.000494554	0.00213977
NM_010150.2	Nr2f6	2.97575	0.642876	4.62882	3.67756e-06	2.26973e-05
XR_881132.2	Gm42256	2.97574	0.665871	4.46894	7.86071e-06	4.61284e-05
NM_001039566.2	Defb30	2.97567	1.21545	2.4482	0.0143572	0.040432
XM_006533289.1	Tenm2	2.97567	1.21545	2.4482	0.0143572	0.040432
XM_011246779.1	F420015M19Rik	2.97514	0.21038	14.1417	2.10048e-45	8.23541e-44
XR_865183.2	Gm39590	2.97504	1.25478	2.37096	0.0177419	0.0480194
NM_007568.5	Btc	2.97404	0.998848	2.97747	0.0029064	0.0103331
NM_016970.1	Klrg1	2.97315	1.09682	2.71069	0.00671428	0.0212803
XM_006509242.3	Snx25	2.97313	0.989453	3.00482	0.00265734	0.00954761
XM_006513454.2	Chpt1	2.97074	0.3667	8.10128	5.43856e-16	7.22278e-15
XR_866071.2	LOC105244102	2.96993	0.733864	4.04698	5.18828e-05	0.000269246
XR_001781709.1	LOC108168245	2.96961	1.19647	2.48198	0.0130655	0.0372851
XR_868772.1	Gm34470	2.96961	1.19647	2.48198	0.0130655	0.0372851
NM_001199736.1	Topaz1	2.96884	1.21799	2.4375	0.0147893	0.0414649
NM_001033477.3	Gm1322	2.96745	1.21478	2.44279	0.0145743	0.0409145
XR_377652.3	Gm31279	2.96745	1.21478	2.44279	0.0145743	0.0409145
NM_175446.3	Zmat1	2.9671	0.363206	8.16919	3.10479e-16	4.18265e-15
NM_021893.3	Cd274	2.96694	0.498405	5.95287	2.63488e-09	2.23437e-08
NM_008901.2	Pou3f4	2.96667	1.19867	2.47497	0.0133248	0.0378878
NM_010895.3	Neurod2	2.96667	1.19867	2.47497	0.0133248	0.0378878
XR_105017.3	6820426E19Rik	2.96667	1.19867	2.47497	0.0133248	0.0378878
NM_001286972.1	Dnajc19	2.9664	0.710412	4.1756	2.97199e-05	0.000160303
NM_001081163.1	Chsy1	2.96632	0.594912	4.98616	6.15924e-07	4.18309e-06
XM_017320905.1	Abcg3	2.96621	1.12036	2.64756	0.00810756	0.0249541
XR_381696.3	Gm34666	2.96462	1.10183	2.69063	0.00713162	0.0224357
XM_001480210.3	Gm6958	2.96435	0.721588	4.1081	3.98935e-05	0.000210958
NM_011905.3	Tlr2	2.96307	0.980502	3.022	0.00251114	0.00909706
NR_027298.1	A230020J21Rik	2.96279	1.19833	2.47243	0.0134198	0.0381359
NM_138587.4	Fam3c	2.9624	1.1958	2.47733	0.0132368	0.0377193
NR_108029.1	Gm11538	2.9624	1.1958	2.47733	0.0132368	0.0377193
NM_133718.4	Tmem30a	2.96039	0.14011	21.129	4.30563e-99	4.98491e-97
NM_025736.2	Emc2	2.95958	0.183995	16.0851	3.24692e-58	1.79008e-56
NM_025418.3	Vta1	2.95872	1.24703	2.37262	0.0176625	0.0478569
NM_001102662.1	Skint1	2.95864	1.20501	2.45528	0.0140773	0.0397517
XM_006512428.2	Ccr2	2.95585	1.22174	2.41938	0.0155469	0.0430735
XR_001780683.1	LOC108168027	2.95412	1.2223	2.41685	0.0156554	0.0432889
NM_008161.3	Gpx3	2.95386	0.126421	23.3653	9.64352e-121	1.56863e-118
NM_001012324.2	Ecm2	2.95346	0.185265	15.9418	3.24672e-57	1.74119e-55
NM_025315.3	Med21	2.95265	0.195767	15.0825	2.11129e-51	9.77753e-50
NM_198967.5	Tmtc1	2.95199	0.28383	10.4005	2.46507e-25	4.87124e-24
NM_011448.4	Sox9	2.95097	0.18184	16.2284	3.1782e-59	1.77205e-57
NM_145126.2	Chil4	2.95039	1.11097	2.65568	0.00791495	0.024494
NR_027801.1	Gm1141	2.95039	1.11097	2.65568	0.00791495	0.024494
NM_175939.3	Adam29	2.95016	1.20982	2.43852	0.0147476	0.0413774
NM_029840.1	Tstd3	2.95012	0.406447	7.25832	3.91931e-13	4.42824e-12
XR_390709.2	Gm11821	2.94865	1.2105	2.4359	0.0148549	0.0415954
NM_007574.2	C1qc	2.94835	0.552702	5.33442	9.58479e-08	7.10538e-07
NM_133710.3	Ctdspl	2.94794	1.09706	2.68712	0.00720715	0.0226563
NR_033648.1	Vmn2r-ps129	2.94755	1.20413	2.44787	0.0143703	0.0404444
XR_877387.2	Gm41721	2.94553	1.2084	2.43755	0.0147873	0.0414649
NM_001039088.1	Seh1l	2.94395	0.216649	13.5886	4.68163e-42	1.64837e-40
NR_033558.1	F830002L21Rik	2.93981	0.412138	7.13307	9.81528e-13	1.08166e-11
NM_205820.1	Tlr13	2.93892	0.216101	13.5998	4.01694e-42	1.42197e-40
NM_013467.3	Aldh1a1	2.93878	0.234767	12.5178	5.96356e-36	1.75448e-34
NM_001008427.1	Gm5595	2.93859	0.46856	6.27153	3.57513e-10	3.2774e-09
XR_001780234.1	LOC108167905	2.93739	0.691924	4.24524	2.18357e-05	0.000120048
NM_153806.1	Dnttip2	2.93597	0.180312	16.2827	1.30898e-59	7.38204e-58
NM_019745.4	Pdcd10	2.9353	0.177423	16.5441	1.76712e-61	1.06038e-59
NM_011595.2	Timp3	2.93468	0.106651	27.5167	1.1088e-166	3.20933e-164
NM_008211.3	H3f3b	2.93335	0.661416	4.43495	9.20933e-06	5.34369e-05
NM_198007.2	Ascc3	2.93276	0.677027	4.33182	1.47884e-05	8.34474e-05
NM_001166218.1	Zfp712	2.93131	0.387477	7.56514	3.87461e-14	4.68141e-13
NM_011388.3	Slc10a2	2.92936	1.21294	2.4151	0.0157309	0.0434853
XR_384922.3	Gm33971	2.9291	1.11372	2.63	0.00853838	0.0260668
NM_008928.4	Map2k3	2.92758	0.696757	4.20172	2.649e-05	0.000144226
NM_133664.3	Lad1	2.92751	0.864102	3.38793	0.00070423	0.00294156
NM_207648.1	H2-Q6	2.92722	0.367065	7.97467	1.52789e-15	1.97841e-14
NM_010478.2	Hspa1b	2.92495	0.289487	10.1039	5.308e-24	9.89319e-23
NR_131044.1	1700112J16Rik	2.92433	1.21965	2.39768	0.0164992	0.0452879
NM_177864.2	Skint9	2.92416	1.21584	2.40504	0.0161706	0.0445131
XR_375651.1	Gm30292	2.9241	1.23174	2.37396	0.0175983	0.0477026
XM_006529112.3	Chil1	2.92349	0.719276	4.06449	4.81382e-05	0.000251649
NM_001122759.2	Pde7a	2.9228	1.23587	2.36497	0.0180317	0.0486765
XM_017312470.1	LOC101056115	2.92171	1.21824	2.39831	0.0164708	0.0452322
XR_873948.1	Gm41057	2.92083	1.11052	2.63015	0.00853473	0.0260596
XR_001779527.1	LOC108167742	2.92056	1.22183	2.39032	0.0168339	0.0460878
XR_870305.2	Gm26578	2.9197	1.2181	2.39693	0.016533	0.0453585
XR_870739.2	Gm40520	2.91943	1.23639	2.36126	0.0182132	0.0491124
NM_009402.2	Pglyrp1	2.91834	0.157908	18.4812	2.9243e-76	2.31149e-74
NR_045287.1	1700097N02Rik	2.91807	0.990164	2.94705	0.00320819	0.0112837
NM_030143.4	Ddit4l	2.9177	0.151755	19.2263	2.22851e-82	1.98468e-80
XM_006512797.3	Echdc1	2.91739	0.983731	2.96564	0.00302054	0.0106887
XR_869743.2	2310057M21Rik	2.91733	0.636516	4.58327	4.5775e-06	2.78327e-05
NM_025975.5	Dynlt3	2.917	0.162738	17.9245	7.59735e-72	5.53819e-70
NM_177682.3	Ccz1	2.91438	0.585315	4.97917	6.38589e-07	4.32658e-06
XM_006517475.2	Lysmd3	2.91336	0.449633	6.47942	9.20785e-11	8.84474e-10
NR_045479.1	1700024B18Rik	2.91327	1.20134	2.42501	0.0153081	0.0425318
XR_383951.3	Gm35019	2.91327	1.20134	2.42501	0.0153081	0.0425318
NR_038011.1	C730036E19Rik	2.91219	1.10271	2.64094	0.00826757	0.0253738
XR_001782304.1	LOC108168361	2.91213	1.22536	2.37655	0.0174752	0.0474213
XM_017318019.1	Gm17266	2.91145	1.20421	2.41773	0.0156177	0.0431966
XR_868814.1	Gm40356	2.91143	1.20119	2.42379	0.0153593	0.0426258
NM_030887.2	Jdp2	2.91128	1.09974	2.64724	0.00811509	0.0249681
NM_001081406.1	Lrr1	2.91072	0.78055	3.72906	0.000192192	0.000906691
XM_006529169.2	Lhx4	2.91062	1.11811	2.60317	0.00923659	0.0277804
XR_001782409.1	Gm7936	2.91062	1.11811	2.60317	0.00923659	0.0277804
XR_001780638.1	Gm36132	2.91052	1.1003	2.6452	0.00816427	0.0250959
XM_006532692.2	Spop	2.91036	0.996999	2.91912	0.0035102	0.0122128
NM_011141.2	Pou3f1	2.91024	1.10637	2.63044	0.00852732	0.0260451
NM_008491.1	Lcn2	2.90945	0.103829	28.0215	8.88973e-173	2.73387e-170
XR_001784903.1	LOC108169057	2.90945	1.23596	2.35399	0.018573	0.0499185
NR_033469.1	AU019990	2.90827	1.20261	2.41829	0.0155935	0.0431601
XR_105851.2	Gm19585	2.90765	1.10169	2.63926	0.00830874	0.0254724
XR_878684.2	Oas2	2.90755	1.10178	2.63896	0.00831598	0.0254906
NM_008039.2	Fpr2	2.90659	0.246702	11.7818	4.84331e-32	1.22843e-30
XM_017318044.1	Exoc6	2.90641	0.443684	6.55064	5.72916e-11	5.60165e-10
XM_006509848.3	Pgr	2.90572	1.20374	2.4139	0.0157827	0.0436101
NM_173371.4	H6pd	2.90557	1.10615	2.62675	0.00862035	0.0262559
XR_105484.3	Gm20016	2.90551	1.23449	2.35361	0.018592	0.0499543
NM_026404.2	Slc35a4	2.90502	1.1057	2.62731	0.00860629	0.0262253
NM_001013783.2	Fam71b	2.90488	1.1015	2.63721	0.00835917	0.0255894
XM_006517794.1	Trim23	2.90481	0.361048	8.04548	8.59064e-16	1.12871e-14
XR_379197.1	Gm29642	2.9019	1.10525	2.62557	0.00865044	0.0263272
NM_011377.2	Sim2	2.90132	0.408981	7.09403	1.30263e-12	1.42435e-11
NM_145848.3	Vmn1r71	2.90098	1.23063	2.3573	0.0184082	0.0495771
NM_001205057.2	Gm14295	2.90071	1.20711	2.40301	0.0162607	0.0447487
NR_015388.1	Dlx6os1	2.89991	0.340618	8.51368	1.68503e-17	2.43321e-16
XM_011244318.2	Zscan26	2.89963	0.870357	3.33154	0.000863674	0.0035348
NM_008399.2	Itgae	2.89952	1.20938	2.39754	0.0165058	0.0452966
XR_377358.1	Gm36669	2.89788	1.23048	2.35507	0.018519	0.0498144
XR_383581.2	Gm35218	2.89788	1.23048	2.35507	0.018519	0.0498144
NM_145578.3	Ube2m	2.89787	0.669049	4.33133	1.48211e-05	8.35844e-05
XR_384635.3	Gm36824	2.89763	1.20716	2.40036	0.0163788	0.0450046
NM_011699.3	Lin7c	2.89763	0.151413	19.1373	1.23494e-81	1.07549e-79
XM_006515318.3	Srp54c	2.89748	0.97601	2.9687	0.00299066	0.0105966
NM_010464.2	Hoxc13	2.89482	1.22087	2.37112	0.0177345	0.0480058
NM_018778.3	Cldn8	2.8939	1.20896	2.39371	0.0166788	0.0457077
XR_878576.2	Gm41958	2.89379	1.10913	2.60906	0.00907923	0.0273908
NM_001012309.2	Nsrp1	2.89354	0.239243	12.0946	1.12833e-33	3.06737e-32
XM_006498828.1	Kcnh7	2.89302	1.21414	2.38276	0.0171832	0.0467708
NM_029796.2	Lrg1	2.89299	0.196895	14.6931	7.13768e-49	3.04078e-47
XR_880861.1	Gm42219	2.89009	0.544591	5.3069	1.11506e-07	8.22281e-07
XM_017314175.1	LOC108167801	2.8866	1.1159	2.5868	0.00968718	0.0289264
NM_001039220.3	AI429214	2.88628	0.657985	4.38654	1.15167e-05	6.57784e-05
XM_006535160.3	Stap1	2.88582	0.462345	6.24169	4.32872e-10	3.93706e-09
XR_876156.1	4930500H12Rik	2.88577	1.21315	2.37875	0.0173714	0.0472414
XM_011244017.1	Prkd1	2.88459	1.2146	2.37493	0.0175524	0.0476046
XM_011250936.1	Gm38999	2.88459	1.2146	2.37493	0.0175524	0.0476046
NM_025474.3	Mrps14	2.88271	0.676499	4.26121	2.0332e-05	0.000112282
NM_001033493.2	Adgrf2	2.88174	1.21747	2.36698	0.017934	0.0484658
XR_380806.1	Gm3942	2.88174	1.21747	2.36698	0.017934	0.0484658
XR_877400.1	Gm41722	2.88174	1.21747	2.36698	0.017934	0.0484658
NM_177601.3	Tmem60	2.87796	0.207205	13.8894	7.34199e-44	2.73166e-42
NM_010479.2	Hspa1a	2.87648	0.385734	7.45716	8.84065e-14	1.04006e-12
NM_177123.4	Spef2	2.87515	1.1222	2.56206	0.0104053	0.0306537
NM_028390.3	Anln	2.87419	1.10591	2.59894	0.00935108	0.0280861
XM_011244127.2	Mdga2	2.87418	1.21965	2.35657	0.0184444	0.0496476
NM_001042605.1	Cd74	2.874	0.376579	7.63187	2.31367e-14	2.83901e-13
NM_172865.2	Manea	2.87183	0.254941	11.2647	1.96059e-29	4.49747e-28
NR_040401.1	C920006O11Rik	2.87074	0.567902	5.05499	4.30418e-07	2.98187e-06
NM_011520.3	Sdc3	2.86872	0.713912	4.0183	5.86184e-05	0.000301832
XR_877406.1	Gm41726	2.86714	1.10768	2.58841	0.00964207	0.0288149
NR_126553.1	2500002B13Rik	2.86682	0.867759	3.30371	0.000954151	0.00386173
NM_008668.2	Nab2	2.86378	0.861075	3.32582	0.00088159	0.00360512
NR_102285.1	4833411C07Rik	2.86293	0.738795	3.87514	0.000106565	0.000525143
XM_006515898.1	Zbtb1	2.86276	1.11224	2.57387	0.0100569	0.0297564
NM_001013379.2	Zfp930	2.86118	0.333145	8.58841	8.81818e-18	1.29233e-16
NM_025419.4	1110059G10Rik	2.85712	0.266035	10.7396	6.632e-27	1.39605e-25
NR_046131.1	A530046M15Rik	2.85493	1.2109	2.3577	0.0183887	0.0495313
XM_006516853.3	Hrh2	2.85416	0.594684	4.79945	1.59102e-06	1.02974e-05
NM_008032.3	Aff2	2.85086	1.21061	2.3549	0.0185275	0.0498236
XR_001779773.1	Gm28822	2.85086	1.21061	2.3549	0.0185275	0.0498236
XR_872615.1	Gm4166	2.84999	1.21054	2.35431	0.0185572	0.0498829
XM_006496926.1	Aim2	2.84941	0.980714	2.90544	0.00366737	0.0127012
NR_130158.1	1700001G01Rik	2.84892	1.21046	2.35357	0.0185939	0.0499543
XM_017313713.1	Ankdd1a	2.84892	1.21046	2.35357	0.0185939	0.0499543
XR_387343.3	Gm35243	2.84874	0.883614	3.22397	0.00126427	0.00496575
XM_011243505.1	Zfp873	2.84731	1.11819	2.54636	0.0108854	0.0319105
XR_001785370.1	Gm40402	2.84694	0.886042	3.2131	0.0013131	0.00512709
XM_006514760.3	Hbq1b	2.84663	0.503731	5.65108	1.59445e-08	1.27207e-07
NM_026742.4	Ndufaf4	2.84532	0.245118	11.608	3.75452e-31	9.24862e-30
NM_001308482.1	Whsc1l1	2.84405	0.31174	9.12315	7.2971e-20	1.15081e-18
NM_029561.4	Ndfip2	2.84036	0.64582	4.39807	1.09216e-05	6.26887e-05
NM_009045.4	Rela	2.84029	0.858496	3.30845	0.000938132	0.00380315
NM_207668.2	Acpp	2.83811	0.397328	7.14297	9.13353e-13	1.00822e-11
XR_868093.1	Gm12923	2.83723	0.991796	2.8607	0.00422712	0.0143686
NR_003546.1	Trappc13	2.83626	0.548162	5.17412	2.28982e-07	1.63765e-06
NM_008517.2	Lta4h	2.83311	0.82566	3.43133	0.000600637	0.00255164
NM_080470.1	Smc1b	2.83182	0.870999	3.25123	0.00114906	0.00456792
NM_024457.2	Rap1b	2.83122	0.121893	23.227	2.42799e-119	3.88518e-117
XR_878747.2	Gm42020	2.83082	1.11233	2.54496	0.0109292	0.0319911
XR_870648.2	Gm35835	2.83012	1.11995	2.52701	0.0115039	0.0333952
NR_027831.1	2810002D19Rik	2.82776	0.330198	8.56382	1.09186e-17	1.59421e-16
XR_876066.1	Gm41453	2.82659	1.115	2.53506	0.0112428	0.0327873
NM_023906.3	Asb3	2.82608	0.791123	3.57224	0.000353934	0.00157712
XR_374937.1	Bloc1s6os	2.82418	1.15588	2.44331	0.0145532	0.0408727
NM_010828.3	Cited2	2.82246	0.158133	17.8486	2.96195e-71	2.1199e-69
XR_001779533.1	Gm6345	2.82245	1.11561	2.52997	0.0114073	0.0331686
NM_001037923.4	Lekr1	2.82012	0.633914	4.44875	8.63727e-06	5.03104e-05
NM_010185.4	Fcer1g	2.8171	0.131542	21.416	9.48544e-102	1.14535e-99
NR_131933.1	D5Ertd615e	2.81661	1.00803	2.79418	0.00520319	0.0171425
XM_011244952.2	Fgf14	2.8159	0.882669	3.1902	0.00142172	0.00549642
XR_001784985.1	Gm6598	2.81477	0.804872	3.49716	0.000470232	0.00204082
NR_027860.1	Gm9199	2.81394	0.783715	3.59051	0.000330026	0.00147828
NM_001134457.1	Nxpe3	2.81288	0.988624	2.84525	0.00443766	0.0149334
NM_025992.2	Herc6	2.8114	0.24421	11.5122	1.14459e-30	2.78466e-29
NM_013542.2	Gzmb	2.81071	0.909059	3.09189	0.00198884	0.00740528
NM_001310607.1	Cog4	2.81063	1.13995	2.46557	0.0136796	0.0387901
XR_001779326.1	LOC108167690	2.80808	0.78206	3.59062	0.00032989	0.00147801
XM_006496600.3	Mndal	2.80789	0.772694	3.63389	0.000279178	0.00126988
NM_175210.3	Abca12	2.80664	0.99148	2.83076	0.00464377	0.0155519
XR_382033.2	Gm35730	2.80627	0.794094	3.53392	0.000409443	0.00179881
NM_012054.4	Aoah	2.8044	0.473709	5.92008	3.21781e-09	2.70538e-08
NM_028352.4	Pgm3	2.79761	0.987962	2.8317	0.0046301	0.0155167
XR_880748.1	Gm42202	2.79697	1.11023	2.51928	0.0117594	0.0340216
XR_877793.2	Gm35438	2.79649	1.11217	2.51444	0.0119222	0.034447
NM_009705.3	Arg2	2.79474	0.406551	6.87427	6.23101e-12	6.49226e-11
NM_001163098.1	Tchh	2.79189	0.608536	4.58788	4.47759e-06	2.7318e-05
NM_026396.3	Brix1	2.78989	0.170369	16.3756	2.85764e-60	1.64456e-58
NM_153063.3	Zfp472	2.78926	0.338451	8.24126	1.70407e-16	2.32107e-15
NR_027895.1	A930005H10Rik	2.78607	0.732056	3.80581	0.000141339	0.000683495
NM_026095.4	Snrpd3	2.78553	0.207966	13.3941	6.54499e-41	2.23256e-39
NM_022011.4	Gtf2h2	2.78482	1.1223	2.48136	0.0130883	0.0373422
XR_383314.2	Gm34996	2.78259	1.15916	2.40052	0.0163716	0.0449911
XR_386238.3	Gm4221	2.78241	0.883894	3.1479	0.00164448	0.00625323
XR_001779130.1	Gm36590	2.78157	1.12305	2.47679	0.0132572	0.0377609
NM_028744.3	Pi4k2b	2.78152	0.999092	2.78404	0.00536859	0.0176049
XR_389502.2	Gm34254	2.78135	1.14115	2.43733	0.0147962	0.0414722
XR_383758.2	Gm31633	2.78083	1.11911	2.48485	0.0129605	0.0370284
XR_001779548.1	LOC108167747	2.78078	1.11916	2.4847	0.0129662	0.0370394
XM_017314056.1	Rmnd1	2.7798	1.12289	2.47557	0.0133024	0.0378405
NM_133358.3	Zfp617	2.77948	0.322753	8.61177	7.19441e-18	1.05751e-16
NM_207243.2	Muc19	2.77888	0.995165	2.79238	0.00523224	0.0172221
NM_028543.3	Zfp763	2.77663	0.368146	7.54221	4.62064e-14	5.54195e-13
XM_017319575.1	Tsga10	2.7752	1.15043	2.41231	0.0158517	0.0437644
NR_040362.1	Gm13483	2.77487	1.14726	2.4187	0.0155763	0.0431425
NM_172578.2	Mis18bp1	2.77365	0.235698	11.7678	5.71756e-32	1.4483e-30
XM_011242600.1	Angptl6	2.77187	1.00425	2.76014	0.0057776	0.0187215
NM_012019.3	Aifm1	2.77033	0.877582	3.15678	0.00159521	0.00609177
NM_144559.2	Fcgr4	2.77024	0.3369	8.22274	1.98905e-16	2.69804e-15
NM_009921.2	Camp	2.77019	0.132416	20.9203	3.49801e-97	3.93417e-95
NM_021524.2	Nampt	2.76878	0.198689	13.9353	3.86811e-44	1.4529e-42
XR_869942.2	D830044I16Rik	2.76836	1.00618	2.75136	0.00593482	0.0191459
NM_011504.1	Stxbp3	2.76799	0.159444	17.3603	1.64947e-67	1.12335e-65
XM_017315520.1	Omd	2.76646	1.12932	2.44967	0.0142987	0.0402843
XR_375000.3	LOC102633666	2.76606	0.987852	2.80007	0.00510909	0.0168663
NM_133728.3	Asnsd1	2.76033	0.206935	13.3391	1.37069e-40	4.6116e-39
NM_001289460.2	Hgf	2.75959	0.8877	3.10869	0.00187917	0.00704358
NR_029458.1	A530088E08Rik	2.75807	0.797086	3.46018	0.000539805	0.00231268
XM_006508373.3	2310034P14Rik	2.75803	0.544985	5.06075	4.17605e-07	2.90024e-06
NM_011579.3	Tgtp1	2.75613	1.01878	2.70532	0.00682388	0.0215964
XM_006501377.1	BC028528	2.75577	0.785229	3.50951	0.000448934	0.00195788
XR_001778908.1	Gm42411	2.75502	1.11794	2.46438	0.013725	0.0388851
XM_011246011.2	Ube2v2	2.75491	1.11804	2.46406	0.0137372	0.0389142
NM_029092.3	Trmt10c	2.75171	0.227869	12.0759	1.41677e-33	3.83033e-32
NM_001033148.3	1700029J07Rik	2.75122	0.674585	4.07839	4.53484e-05	0.000238076
XM_017317901.1	Adamts19	2.75115	1.12593	2.44345	0.0145477	0.040863
NM_001163064.1	AU041133	2.74468	0.491406	5.58537	2.33202e-08	1.82791e-07
NM_025993.2	Mis12	2.74412	0.616426	4.45166	8.52082e-06	4.97204e-05
XM_017313741.1	LOC108167700	2.74218	0.397276	6.90246	5.11093e-12	5.36498e-11
NM_001083897.1	Mpzl1	2.74132	0.989514	2.77037	0.0055993	0.018249
NM_198295.2	Tmx3	2.74047	0.134483	20.3778	2.6339e-92	2.77222e-90
NM_013917.2	Pttg1	2.73881	0.634324	4.31769	1.57674e-05	8.86413e-05
NM_019936.3	Cript	2.73819	0.174463	15.6949	1.63804e-55	8.39581e-54
NM_205819.3	Tlr11	2.73755	1.12476	2.43389	0.0149375	0.0418028
NM_023053.3	Twsg1	2.73601	0.158183	17.2965	4.99931e-67	3.35824e-65
XR_375712.3	Gm38503	2.73234	0.929243	2.9404	0.00327793	0.0115023
XR_375320.2	Gm34403	2.72958	1.01006	2.70238	0.0068845	0.0217742
XR_001784663.1	Tyms	2.72854	1.13332	2.40757	0.016059	0.0442554
XM_017314549.1	Tenm2	2.72798	0.8804	3.09857	0.00194458	0.00725696
NM_028339.1	Tmx1	2.72634	0.121681	22.4057	3.46212e-111	5.04752e-109
NM_199015.4	Phf11d	2.72597	0.444202	6.13678	8.42086e-10	7.46574e-09
NM_001013372.2	Nrp	2.72217	0.534885	5.08926	3.59462e-07	2.51419e-06
XM_011242064.2	Fam155a	2.72168	1.01738	2.6752	0.00746853	0.023366
XM_006507786.3	Dlg2	2.72056	1.13467	2.39766	0.0165003	0.0452879
XR_866505.2	Gm39866	2.7204	0.416095	6.53793	6.23755e-11	6.08362e-10
XM_017321278.1	Ppp1r12b	2.71783	0.61351	4.42997	9.42477e-06	5.46387e-05
NM_001025373.2	Zfp943	2.71628	0.241997	11.2244	3.09366e-29	7.01491e-28
NM_009831.2	Ccng1	2.71604	0.216332	12.5549	3.73487e-36	1.10209e-34
NM_011630.3	Nr2c2	2.71478	0.992905	2.73418	0.00625359	0.0200461
XR_877212.2	Gm41676	2.71378	1.05162	2.58057	0.0098636	0.029318
XM_006505463.1	Cd69	2.71371	1.11842	2.42638	0.0152503	0.0424309
XR_001780708.1	LOC108168032	2.71359	1.11852	2.42605	0.0152642	0.0424516
NM_145497.2	Nmrk1	2.71328	1.11947	2.42371	0.0153629	0.0426297
NM_001080924.2	Znrf3	2.71294	1.12516	2.41116	0.0159018	0.0438778
NM_026369.2	Arpc5	2.71068	0.113155	23.9556	8.08263e-127	1.42038e-124
XR_878432.1	Gm41928	2.71028	1.12005	2.41979	0.0155294	0.0430554
NM_177083.4	B430306N03Rik	2.71024	0.499258	5.42854	5.68169e-08	4.29773e-07
XM_017321522.1	Creb5	2.70951	0.642947	4.2142	2.50665e-05	0.000136841
NM_009061.4	Rgs2	2.70845	0.175416	15.4402	8.78495e-54	4.27983e-52
NM_026312.5	Pbdc1	2.70816	0.265614	10.1958	2.0696e-24	3.92049e-23
XM_006514216.3	1700040L02Rik	2.70659	1.13391	2.38695	0.0169887	0.0463809
NM_009255.4	Serpine2	2.70637	0.419327	6.45409	1.08875e-10	1.03972e-09
XM_006518715.3	Ppp3cc	2.70428	0.728771	3.71074	0.000206658	0.000969594
XR_389002.2	Gm31005	2.70286	1.13324	2.38506	0.0170761	0.0465116
NR_040398.1	4930570G19Rik	2.70252	1.12317	2.40616	0.0161213	0.0444034
XM_006540590.3	Cd33	2.70242	1.12874	2.39419	0.0166571	0.0456544
XR_872448.2	LOC105244649	2.70229	1.00757	2.68198	0.00731875	0.0229594
NM_009890.1	Ch25h	2.70211	0.889959	3.03622	0.00239561	0.00872671
XM_006500376.2	Casc5	2.70082	0.651826	4.14347	3.42097e-05	0.000182867
NM_001302218.1	Tmem138	2.7007	1.12413	2.40247	0.0162846	0.044802
NM_001039558.2	Smco3	2.70027	1.13741	2.37406	0.0175939	0.0476974
NM_001252498.1	Rapgef6	2.69829	0.594361	4.53982	5.63021e-06	3.38673e-05
XR_374337.3	Vis1	2.69716	0.801641	3.36454	0.000766706	0.00317691
NM_001164495.1	Syn3	2.69478	1.00639	2.67767	0.00741358	0.0232162
NM_026958.3	Slirp	2.69454	0.267899	10.058	8.46645e-24	1.56027e-22
NM_024204.6	Ankrd22	2.69051	0.39182	6.8667	6.57029e-12	6.82409e-11
NM_025961.5	Gatm	2.68941	0.218755	12.2942	9.73746e-35	2.74574e-33
NM_175121.3	Slc38a2	2.68859	0.346856	7.7513	9.09554e-15	1.14024e-13
NM_025806.2	Plbd1	2.6865	0.185411	14.4895	1.41251e-47	5.82829e-46
NM_026998.3	Snx6	2.6859	0.672404	3.99448	6.48369e-05	0.000330944
XM_006529293.3	Serpinb8	2.6856	1.00558	2.67071	0.00756919	0.0236471
XM_006533235.3	Slfn9	2.68432	0.596612	4.49927	6.81884e-06	4.04608e-05
NM_026603.4	Denr	2.68417	0.610997	4.39309	1.11749e-05	6.39187e-05
XM_006503618.3	Krit1	2.68312	0.870514	3.08222	0.00205462	0.00762855
NM_025997.2	Fam103a1	2.68277	0.205174	13.0756	4.53987e-39	1.46242e-37
NM_001289504.1	Ispd	2.68207	0.680472	3.94148	8.09788e-05	0.000407523
NR_131166.1	Gm3704	2.68163	0.998029	2.68693	0.00721125	0.0226656
NM_009030.3	Rbbp4	2.67745	0.313611	8.5375	1.3716e-17	1.98938e-16
NM_007894.2	Ear1	2.67654	0.213921	12.5118	6.434e-36	1.89006e-34
NM_212433.1	Fbxo3	2.67651	0.180959	14.7907	1.6809e-49	7.31933e-48
NM_008510.1	Xcl1	2.67521	1.00129	2.67177	0.00754528	0.0235874
NM_172658.3	Slco4c1	2.67461	1.00321	2.66605	0.00767491	0.0239356
XM_011249869.1	Gm39469	2.67368	0.324251	8.24571	1.64183e-16	2.24095e-15
NM_176831.4	Ppcdc	2.67191	0.763028	3.50171	0.000462277	0.0020094
NM_001206684.1	2610528A11Rik	2.67176	1.12437	2.37622	0.0174911	0.047458
NM_138654.3	Sugct	2.6717	1.12443	2.37605	0.0174991	0.0474731
NM_030747.1	Btnl6	2.67076	1.12291	2.37843	0.0173868	0.047266
NM_001105557.2	Zfp938	2.6698	1.01178	2.63872	0.00832202	0.0255051
XR_877322.2	LOC105246409	2.66884	0.472265	5.65116	1.59365e-08	1.27195e-07
XR_881864.2	Gm38952	2.6664	1.12705	2.36583	0.0179899	0.0485904
XM_006510329.3	Layn	2.66326	0.480273	5.54532	2.93419e-08	2.27704e-07
NM_001033181.1	Jrkl	2.66299	0.254581	10.4603	1.3149e-25	2.63008e-24
NM_153552.3	Thoc1	2.65838	0.238977	11.124	9.58843e-29	2.13968e-27
NM_019771.2	Dstn	2.65364	0.109528	24.2279	1.132e-129	2.12191e-127
NM_027413.1	Lrrc28	2.65267	0.884386	2.99945	0.00270468	0.0096881
XM_006506485.3	Plbd1	2.65238	0.817523	3.24441	0.00117693	0.00466176
NM_027209.3	Ms4a6b	2.64953	0.239851	11.0466	2.27701e-28	5.03552e-27
XM_006517420.3	Rmi1	2.64814	0.886863	2.98597	0.00282683	0.0100775
NM_026534.2	Ubxn2b	2.64811	0.222514	11.9009	1.17129e-32	3.06561e-31
NM_001159645.1	Araf	2.64587	0.263694	10.0338	1.08215e-23	1.98499e-22
NR_126579.1	Gm10371	2.64383	0.535737	4.93494	8.01772e-07	5.37665e-06
XR_382776.2	Gm33074	2.64382	1.00805	2.6227	0.00872357	0.0264924
NM_009909.3	Cxcr2	2.64072	0.363053	7.27363	3.4995e-13	3.96987e-12
NM_010262.3	Gbx2	2.63709	0.886665	2.97416	0.00293787	0.0104318
XR_872231.2	Gm35321	2.63622	1.02248	2.57827	0.00992967	0.029442
NM_025932.2	Syap1	2.63597	0.166265	15.8541	1.31788e-56	6.95402e-55
NM_028287.2	Zufsp	2.6336	0.798614	3.29771	0.000974757	0.00393542
NM_009101.2	Rras	2.63153	0.896161	2.93645	0.00331994	0.0116351
XR_880698.1	7530428D23Rik	2.63078	0.609093	4.31917	1.56616e-05	8.80719e-05
XM_017317683.1	Slc25a27	2.62903	0.465748	5.64475	1.65424e-08	1.31817e-07
NM_199251.1	Kcnk12	2.62894	0.585867	4.48727	7.21417e-06	4.26394e-05
NM_011804.2	Creg1	2.62595	0.141069	18.6147	2.4422e-77	1.98625e-75
NM_008910.3	Ppm1a	2.62517	0.553554	4.74239	2.11215e-06	1.34492e-05
NM_008364.2	Il1rap	2.62471	0.282795	9.28133	1.6737e-20	2.72021e-19
NM_013782.4	Ptdss2	2.62436	1.00436	2.61296	0.00897616	0.0271381
NM_022997.4	Vps35	2.62405	0.126546	20.7359	1.6429e-95	1.79642e-93
NM_027193.2	Dph5	2.6212	0.532764	4.92	8.6543e-07	5.78187e-06
NM_019631.3	Tmem45a	2.6209	0.822356	3.18706	0.00143726	0.00554236
XR_381044.3	Gm11999	2.6193	1.00677	2.60169	0.00927663	0.0278965
NM_010685.4	Lamp2	2.61826	0.121488	21.5516	5.11713e-103	6.3343e-101
XR_001778645.1	LOC108167550	2.61762	0.879412	2.97656	0.00291502	0.01036
NM_053075.3	Rheb	2.61649	0.132434	19.757	6.99018e-87	6.67868e-85
XR_869515.1	Gm40409	2.61456	0.403268	6.48344	8.96549e-11	8.62521e-10
XM_011245071.2	Parg	2.61353	0.649212	4.02569	5.68089e-05	0.000293023
XM_006539733.3	Usf2	2.61266	0.886319	2.94777	0.00320078	0.0112597
NM_007552.4	Bmi1	2.61217	0.795319	3.28443	0.0010219	0.00410723
NR_045268.1	2810013P06Rik	2.61076	0.240094	10.8739	1.53455e-27	3.29008e-26
XM_006510397.2	Fbxl12	2.61068	0.882944	2.95679	0.00310855	0.0109764
NR_045274.1	5430437J10Rik	2.60956	1.03807	2.51385	0.0119421	0.0344944
NM_138956.3	Rassf3	2.60944	0.696111	3.74859	0.000177832	0.000845208
NM_001145801.1	Ctla2b	2.60908	1.02519	2.54498	0.0109286	0.0319911
XM_011250089.2	Anp32b	2.6077	0.813253	3.20651	0.00134357	0.00523439
XM_011244518.2	Rasa1	2.60662	0.65174	3.99947	6.34835e-05	0.000324709
NM_029074.3	Cnep1r1	2.60658	0.217848	11.9652	5.40951e-33	1.43878e-31
NR_028266.1	BC037032	2.60517	0.688864	3.78183	0.000155681	0.000748523
XM_006504971.3	Bet1	2.60099	0.493255	5.2731	1.34138e-07	9.83642e-07
NM_026417.4	Yipf4	2.60068	0.145126	17.9201	8.21551e-72	5.9667e-70
XM_017312227.1	Ypel3	2.59921	0.564968	4.60064	4.212e-06	2.57936e-05
NM_001042653.1	Oip5	2.59858	0.269871	9.62895	6.0341e-22	1.03272e-20
XM_006501964.2	Wls	2.59673	1.00886	2.57391	0.0100555	0.0297564
NM_008508.2	Lor	2.59524	1.01183	2.5649	0.0103206	0.0304359
XM_006534875.3	Paqr3	2.59472	0.793962	3.26806	0.00108286	0.00433276
NM_001039593.1	1700015E13Rik	2.59418	1.00539	2.58027	0.0098722	0.0293246
XM_006508095.3	Mettl9	2.59279	0.478576	5.41772	6.03642e-08	4.55905e-07
NM_153548.2	E430025E21Rik	2.59213	1.01689	2.54907	0.0108009	0.0317005
NM_021394.2	Zbp1	2.59173	0.677517	3.82533	0.000130598	0.000634047
NM_011348.2	Sema3e	2.59142	0.195673	13.2436	4.91099e-40	1.63274e-38
NM_133218.2	Zfp704	2.58969	0.510476	5.07308	3.91428e-07	2.72904e-06
NM_008239.4	Foxq1	2.58869	0.578406	4.47556	7.62109e-06	4.48291e-05
NM_001165942.1	Nsun6	2.58672	0.913956	2.83025	0.00465116	0.0155714
NR_045008.1	Gm20300	2.58161	0.266898	9.67266	3.94017e-22	6.77889e-21
NM_029788.5	Rnft1	2.58087	0.17704	14.5779	3.88548e-48	1.63058e-46
NM_145465.2	Stk24	2.58022	0.675274	3.82101	0.000132909	0.000644631
NM_080450.4	Gjc3	2.57804	0.395308	6.52159	6.95661e-11	6.76482e-10
XM_006527292.3	Ndufb8	2.57758	0.359913	7.16168	7.96971e-13	8.85714e-12
NM_027592.3	Ak6	2.57727	0.2857	9.02087	1.86596e-19	2.88952e-18
NM_011508.2	Eif1	2.57697	0.132848	19.3979	8.03282e-84	7.31954e-82
NP_904340.1	CYTB	2.57599	0.172069	14.9707	1.1412e-50	5.17538e-49
XR_868799.1	Gm38583	2.57375	1.06853	2.40868	0.0160102	0.044152
NM_029271.2	Mrpl32	2.57235	0.204633	12.5705	3.066e-36	9.07444e-35
NM_029814.1	Chmp5	2.57169	0.145819	17.6361	1.30071e-69	9.11049e-68
XM_006501152.2	Abcd3	2.57129	1.0075	2.55214	0.0107065	0.0314608
NM_172685.3	Slc25a24	2.57076	0.134443	19.1215	1.67135e-81	1.44914e-79
NM_153578.2	Nipa1	2.57061	0.306765	8.37976	5.30361e-17	7.47213e-16
NM_001293683.1	Zwint	2.56967	0.186091	13.8087	2.25901e-43	8.24894e-42
NM_177229.3	Ncor1	2.56883	0.264426	9.71475	2.60877e-22	4.54387e-21
XM_006525940.3	Malt1	2.56722	1.01743	2.52324	0.011628	0.0337108
XR_375212.3	Zfp335os	2.56695	1.0086	2.54507	0.0109255	0.0319911
XR_105954.4	F830208F22Rik	2.56655	0.57677	4.44987	8.59236e-06	5.00784e-05
NM_011765.5	Zfp97	2.56212	0.739186	3.46613	0.000528005	0.00226706
NM_011970.4	Psmb2	2.5608	0.389292	6.5781	4.7651e-11	4.68934e-10
XR_380005.1	D830035M03Rik	2.56073	0.803976	3.18508	0.00144714	0.00557718
NM_133246.5	Ms4a3	2.56018	0.238274	10.7447	6.27673e-27	1.32268e-25
NM_023480.2	Fahd1	2.55936	0.256612	9.97367	1.98748e-23	3.62536e-22
NM_011760.2	Zfp54	2.55878	0.494618	5.17324	2.30074e-07	1.64486e-06
NM_007832.4	Dck	2.55843	0.124278	20.5863	3.64364e-94	3.87644e-92
NM_033374.3	Dock2	2.55808	0.815883	3.13535	0.00171648	0.00649812
XR_873148.2	Gm40826	2.55699	0.720147	3.55065	0.000384283	0.00169889
XR_106299.2	Gm7467	2.55644	1.01278	2.52418	0.0115968	0.0336343
NM_178767.5	Agmo	2.55565	0.65436	3.90557	9.40036e-05	0.000467926
XR_390674.2	Gm11264	2.55499	0.96254	2.65442	0.00794446	0.0245545
XR_140756.5	Gm7285	2.55445	0.492771	5.18385	2.17346e-07	1.56011e-06
NM_011965.2	Psma1	2.55377	0.131897	19.3619	1.61766e-83	1.46049e-81
XM_006517990.3	3830406C13Rik	2.55306	1.04036	2.45402	0.0141268	0.0398801
NM_145480.1	Rfc4	2.55293	0.216573	11.7879	4.50801e-32	1.14486e-30
NM_001081029.1	Tmem243	2.55247	0.222282	11.483	1.60543e-30	3.87232e-29
NM_026368.2	Caap1	2.55185	0.315427	8.09014	5.95973e-16	7.90428e-15
XR_873093.2	Gm32220	2.55171	0.424653	6.00894	1.86741e-09	1.60429e-08
NM_001167906.1	Cd101	2.55096	0.311601	8.18662	2.68668e-16	3.62684e-15
NM_178715.3	Tmem30b	2.54903	0.258485	9.86142	6.1177e-23	1.09165e-21
NM_007913.5	Egr1	2.54787	0.140026	18.1957	5.5812e-74	4.22497e-72
NM_001085513.2	Fam131c	2.54747	1.04823	2.43026	0.015088	0.0421641
NM_013777.2	Akr1c12	2.54646	0.850815	2.99297	0.00276277	0.00987413
NM_178679.2	Zfp365	2.54626	0.269554	9.44621	3.51334e-21	5.86013e-20
NM_024282.3	Desi2	2.54599	0.789822	3.2235	0.00126634	0.00497289
XM_011240586.1	Trabd2b	2.54333	0.806667	3.15289	0.00161663	0.00616162
NM_172707.3	Ppp1cb	2.54321	0.107435	23.6721	6.98524e-124	1.1852e-121
XM_006512829.3	Gtf3c6	2.54194	0.311644	8.15654	3.44745e-16	4.63475e-15
NM_029321.2	Ttc32	2.53739	0.399809	6.3465	2.20274e-10	2.05665e-09
NM_026009.2	Ccdc47	2.53479	0.139591	18.1587	1.09624e-73	8.26673e-72
NM_025510.3	Adprm	2.53396	1.01166	2.50476	0.0122535	0.0352746
NM_024287.4	Rab6a	2.53353	0.611105	4.14582	3.38603e-05	0.000181147
NM_010217.2	Ctgf	2.53183	0.203467	12.4434	1.5187e-35	4.37643e-34
XM_006535503.3	Actl6a	2.53033	0.637657	3.96817	7.24267e-05	0.000367113
NM_009760.4	Bnip3	2.52995	0.173697	14.5654	4.66439e-48	1.94914e-46
NM_025892.2	Cep19	2.52968	0.214204	11.8097	3.47827e-32	8.87929e-31
NM_011408.1	Slfn2	2.52724	0.13017	19.4149	5.77648e-84	5.28803e-82
NM_021325.3	Cd200r1	2.52522	0.365335	6.91207	4.77643e-12	5.02725e-11
NM_021518.3	Rab2a	2.52447	0.148441	17.0066	7.33775e-65	4.73513e-63
NM_001085501.2	Ppp1r3d	2.52194	0.316098	7.97836	1.48291e-15	1.9227e-14
NM_026850.4	Pdcl3	2.52094	0.162679	15.4964	3.66874e-54	1.81884e-52
NM_001160403.1	Il1rapl1	2.51863	0.917187	2.74604	0.00603199	0.0194275
NM_009256.3	Serpinb9	2.51842	0.684784	3.67768	0.000235362	0.00109126
NM_198606.2	Dcaf13	2.5149	0.177948	14.1328	2.385e-45	9.33234e-44
NM_009917.5	Ccr5	2.51421	0.368479	6.82321	8.90307e-12	9.17436e-11
NM_194061.2	D630045J12Rik	2.51324	0.167373	15.0158	5.78912e-51	2.64365e-49
NM_021605.4	Nek7	2.51296	0.419354	5.99245	2.06699e-09	1.76804e-08
XM_006496739.3	Dedd	2.51153	0.420615	5.97109	2.35678e-09	2.00459e-08
NM_001080941.1	Zfp429	2.50983	0.416863	6.02074	1.73619e-09	1.49679e-08
NM_024254.3	Katnbl1	2.50888	0.276725	9.06633	1.23093e-19	1.92127e-18
NR_038043.1	Gm10033	2.50808	0.57338	4.3742	1.21881e-05	6.92912e-05
NM_023270.5	Rnf128	2.507	0.899274	2.78781	0.00530664	0.0174192
NM_023209.2	Pbk	2.50651	0.805551	3.11155	0.0018611	0.00698117
NM_013831.4	Pstpip2	2.50641	0.283741	8.83346	1.01485e-18	1.5353e-17
NM_025959.3	Psmc6	2.50622	0.158238	15.8383	1.69335e-56	8.91136e-55
NM_012032.4	Serinc3	2.50594	0.180353	13.8946	6.8283e-44	2.55018e-42
NM_027468.1	Cpm	2.50541	0.417598	5.99958	1.97832e-09	1.69367e-08
XR_865214.2	Gm28153	2.50482	0.573782	4.36545	1.2686e-05	7.19761e-05
NM_025844.2	Chordc1	2.50391	0.162615	15.3978	1.69421e-53	8.19298e-52
XR_877381.2	Gm41719	2.50382	1.02323	2.44699	0.0144057	0.0405278
NM_009359.4	Tex9	2.50299	0.512361	4.88522	1.03315e-06	6.86048e-06
NM_001159963.1	Fbxl5	2.50278	0.183923	13.6077	3.60245e-42	1.27754e-40
NM_027519.3	Medag	2.50205	0.439945	5.68718	1.29156e-08	1.03673e-07
XM_006529400.1	Epb41l5	2.50202	1.04019	2.40534	0.0161574	0.0444832
XR_001778468.1	Ist1	2.50184	0.77719	3.21908	0.00128603	0.00504115
NM_027879.2	Cdc40	2.50079	0.184053	13.5873	4.76239e-42	1.67381e-40
NM_029723.3	Dapl1	2.50015	0.806037	3.10178	0.00192363	0.0071897
NM_028007.3	Itfg1	2.49959	0.155229	16.1026	2.44607e-58	1.35616e-56
XR_001779751.1	LOC108167802	2.49898	0.688778	3.62814	0.000285473	0.00129493
XR_875101.2	Gm41287	2.49781	0.577547	4.32485	1.52636e-05	8.5981e-05
NM_134086.4	Slc38a1	2.4975	0.397102	6.28931	3.18884e-10	2.9397e-09
XR_869411.2	Gm38889	2.49522	1.03389	2.41342	0.0158035	0.0436614
XM_006518441.3	Adk	2.49467	0.429076	5.81405	6.09776e-09	5.00693e-08
NM_009199.2	Slc1a1	2.49367	0.320752	7.77445	7.57774e-15	9.55446e-14
NM_026734.1	Tmem126b	2.49271	0.310329	8.03247	9.55307e-16	1.24933e-14
NR_136927.1	Gm31520	2.4919	0.785172	3.1737	0.00150508	0.00577897
NM_001110015.1	Wdr36	2.48819	0.737641	3.37318	0.000743052	0.00308735
NM_145944.4	Ccdc25	2.48814	0.210195	11.8373	2.50389e-32	6.44205e-31
NM_026826.1	Mrps18c	2.48722	0.209917	11.8486	2.18846e-32	5.65266e-31
NM_001164593.1	Pdzrn4	2.48621	0.455542	5.4577	4.82332e-08	3.67102e-07
XM_011244411.2	Zfp169	2.48342	0.65804	3.77396	0.000160677	0.000770387
XM_006509029.2	Polb	2.48198	0.835327	2.97126	0.00296577	0.0105213
NM_008158.1	Gpr27	2.47791	0.484096	5.11863	3.07757e-07	2.16641e-06
NM_172253.2	Twistnb	2.47755	0.239196	10.3578	3.85604e-25	7.55923e-24
NM_010732.4	Lrrn2	2.47681	0.428714	5.77731	7.59031e-09	6.18858e-08
NR_037964.1	2610507I01Rik	2.47624	0.236803	10.457	1.36105e-25	2.71961e-24
NM_028626.1	Mcee	2.47601	0.61918	3.99885	6.36505e-05	0.000325395
NM_021519.1	Edf1	2.47578	0.538381	4.59857	4.25406e-06	2.60431e-05
NM_053124.2	Smarca5	2.4751	0.111637	22.1711	6.53644e-109	9.25541e-107
NM_001166456.1	Slc38a1	2.47403	1.02302	2.41836	0.0155907	0.0431583
XM_017321682.1	Gp9	2.47275	1.0162	2.43333	0.0149608	0.0418562
NM_001199083.1	Wnk1	2.47251	1.04227	2.37222	0.0176815	0.0479018
NM_175287.4	A430005L14Rik	2.47225	1.01612	2.43304	0.0149727	0.0418777
NM_026405.3	Rab32	2.47216	0.218369	11.321	1.03247e-29	2.40202e-28
NM_001042451.2	Snca	2.47214	0.583366	4.23772	2.25799e-05	0.000124035
XR_382032.2	Gm35730	2.47204	1.01742	2.42971	0.0151109	0.0422101
NM_009912.4	Ccr1	2.47171	0.156691	15.7744	4.66949e-56	2.42493e-54
NM_009748.2	Bet1	2.46945	0.232832	10.6061	2.79054e-26	5.73912e-25
XM_006502020.3	Srsf11	2.46651	0.602049	4.09686	4.18789e-05	0.000220804
NM_183173.2	Sowaha	2.46556	0.256093	9.6276	6.11389e-22	1.04456e-20
NR_015467.1	5530601H04Rik	2.46406	0.350484	7.03047	2.05844e-12	2.21874e-11
NM_175449.4	Fam26f	2.46391	0.543207	4.53586	5.73704e-06	3.44152e-05
NM_011945.2	Map3k1	2.46233	0.183523	13.417	4.80599e-41	1.64507e-39
XM_017315563.1	Mterf3	2.46121	0.521048	4.72357	2.31736e-06	1.46893e-05
NM_001177750.1	Gm10767	2.45906	0.822136	2.99106	0.00278015	0.00992363
NM_011755.2	Zfp35	2.45787	0.230458	10.6652	1.48152e-26	3.07588e-25
NM_133927.1	Itfg2	2.4571	0.853037	2.88042	0.0039715	0.0136322
NM_001177770.1	Clcc1	2.4568	0.520338	4.72156	2.34047e-06	1.48024e-05
XM_017314877.1	LOC105242472	2.45638	0.660227	3.72051	0.000198822	0.000935953
XM_017317457.1	Zfp40	2.45563	0.327573	7.49643	6.55819e-14	7.78049e-13
NM_001146324.1	Hps3	2.45319	0.76663	3.19997	0.00137444	0.00533879
NM_010129.2	Emp3	2.45303	0.893349	2.74588	0.00603483	0.0194335
XM_017321211.1	Tmem156	2.45103	0.46295	5.29438	1.19421e-07	8.78018e-07
NM_008872.3	Plat	2.45064	0.170968	14.3339	1.34307e-46	5.43914e-45
NM_001303408.1	Prdx6	2.44886	0.913264	2.68144	0.0073307	0.0229933
NM_024190.2	Chmp1b	2.44847	0.159956	15.3072	6.84873e-53	3.26384e-51
NM_020255.3	Scand1	2.44785	0.221867	11.033	2.6488e-28	5.83803e-27
NM_001004367.4	Cxxc4	2.44381	0.810723	3.01436	0.00257518	0.00928631
NR_051981.1	H2-Q5	2.44251	0.516578	4.72826	2.2645e-06	1.43727e-05
NM_007861.5	Dld	2.44183	0.172317	14.1706	1.39259e-45	5.49278e-44
NM_173394.3	Ticam2	2.43968	0.314211	7.76446	8.19947e-15	1.02922e-13
XM_001473764.3	A830005F24Rik	2.43923	1.02979	2.36868	0.0178517	0.0482832
XM_011240743.2	D5Ertd579e	2.43555	1.03347	2.35668	0.0184393	0.0496476
NR_040423.1	2610037D02Rik	2.43548	1.02068	2.38614	0.0170262	0.0464268
NR_130314.1	Gm16070	2.43485	0.370789	6.56669	5.14464e-11	5.04518e-10
NR_003967.2	Gm4759	2.43449	0.343862	7.07985	1.44308e-12	1.57356e-11
XM_006507575.3	Tial1	2.43342	0.694835	3.50215	0.000461512	0.00200651
NM_027855.4	Atraid	2.43129	0.703501	3.45598	0.000548295	0.00234599
NM_001030293.2	Spry3	2.43067	0.915006	2.65645	0.00789673	0.0244492
XR_378434.2	Gm33721	2.42875	0.904589	2.68492	0.00725478	0.0227806
NP_904337.1	ND4	2.42682	0.1991	12.1889	3.56007e-34	9.91079e-33
NM_029522.2	Gpsm2	2.42482	0.450615	5.38113	7.40188e-08	5.54986e-07
NM_001007575.2	Zfp58	2.42368	0.341951	7.0878	1.36256e-12	1.4874e-11
NM_173413.3	Rab8b	2.42306	0.165306	14.658	1.19731e-48	5.07877e-47
NR_038027.1	B230208H11Rik	2.4201	0.872174	2.77479	0.00552373	0.0180338
XR_873685.1	Gm41005	2.41945	0.441316	5.48234	4.19743e-08	3.21705e-07
NM_027246.1	Snrpf	2.41781	0.469228	5.15275	2.56689e-07	1.81994e-06
NM_133865.2	Dclre1b	2.41718	0.918672	2.63117	0.00850922	0.0259979
NM_025456.3	Eapp	2.41665	0.912511	2.64835	0.0080885	0.0249175
NM_029909.1	C330018D20Rik	2.41663	0.518508	4.66074	3.15079e-06	1.96184e-05
NM_025790.2	Acot13	2.41477	0.243516	9.91629	3.53673e-23	6.36288e-22
NM_019912.2	Ube2d2a	2.41383	0.449136	5.37438	7.68455e-08	5.74866e-07
NR_045056.1	3110056K07Rik	2.41319	0.397671	6.06831	1.29267e-09	1.12826e-08
NM_001033145.2	1190002N15Rik	2.41248	0.189763	12.7131	5.00186e-37	1.51456e-35
NM_139138.3	Adgre4	2.41226	0.254079	9.49415	2.22006e-21	3.71874e-20
NM_028139.5	Atxn7l1	2.40966	0.414841	5.80863	6.2985e-09	5.16745e-08
XM_006534778.3	Evi5	2.40927	0.893728	2.69575	0.00702294	0.0221487
NM_080554.2	Psmd5	2.40784	0.539459	4.46344	8.06559e-06	4.7232e-05
XR_001779638.1	LOC105244059	2.4073	0.532892	4.51742	6.25979e-06	3.73123e-05
XM_006534108.3	Cdk12	2.40669	0.816909	2.9461	0.0032181	0.0113105
NM_019739.3	Foxo1	2.40642	0.171304	14.0477	7.95772e-45	3.04716e-43
XM_017312665.1	Zfp958	2.40635	0.487784	4.93323	8.08812e-07	5.42201e-06
XR_105893.4	Gm20161	2.40499	0.458967	5.24	1.6058e-07	1.16754e-06
NM_199143.2	Znrf2	2.40389	0.153638	15.6465	3.50982e-55	1.79429e-53
XM_006541322.3	Btbd1	2.40351	0.541263	4.44055	8.97293e-06	5.21575e-05
NM_133787.2	Nmd3	2.40135	0.193137	12.4334	1.7211e-35	4.93082e-34
NM_001013375.1	Utp18	2.3992	0.262868	9.12704	7.04002e-20	1.11295e-18
NM_173756.4	Lin52	2.39849	0.259622	9.2384	2.50206e-20	4.02661e-19
NM_021361.1	Nova1	2.39725	0.723449	3.31364	0.000920886	0.00374249
NM_010242.3	Fut4	2.39588	0.251655	9.5205	1.7234e-21	2.90162e-20
NR_040658.1	Platr7	2.39388	0.904577	2.64641	0.00813505	0.0250217
NM_001166581.1	BC005561	2.39279	0.214333	11.1639	6.1267e-29	1.37498e-27
NM_198322.3	Zfp273	2.39268	0.521854	4.58497	4.54057e-06	2.76337e-05
XR_001779476.1	LOC108167732	2.39187	0.867012	2.75874	0.00580239	0.0187926
XR_001778235.1	LOC108167450	2.39145	0.530071	4.51156	6.43536e-06	3.8324e-05
NM_025995.2	Fbxo5	2.3911	0.172129	13.8914	7.1436e-44	2.66289e-42
NM_028284.2	Bbs5	2.39096	0.591553	4.04184	5.30341e-05	0.000274689
NM_011369.2	Shcbp1	2.39013	0.234501	10.1924	2.14342e-24	4.05642e-23
XR_001781926.1	LOC108168287	2.38983	0.710058	3.36569	0.000763528	0.00316574
NR_045421.1	Gm6277	2.38949	0.617821	3.86761	0.000109907	0.000540255
XM_006539566.3	Lgals4	2.38798	0.716098	3.33471	0.000853881	0.00349908
NM_009976.4	Cst3	2.38617	0.148371	16.0824	3.38936e-58	1.86339e-56
XM_006500766.3	Hspa4l	2.38216	0.296955	8.02198	1.04054e-15	1.35809e-14
NM_029115.3	Ccdc181	2.38206	0.375543	6.34296	2.25385e-10	2.10039e-09
NM_001163103.1	Ppp1r36	2.38137	0.834455	2.85381	0.00431989	0.014629
NM_001199048.1	Zfp942	2.38103	0.275622	8.63877	5.68221e-18	8.37105e-17
NM_011337.2	Ccl3	2.37477	0.656571	3.61692	0.000298127	0.00134643
NR_015572.2	1810014B01Rik	2.37385	0.454573	5.22216	1.76852e-07	1.2797e-06
NM_001256493.1	2210404O09Rik	2.37368	0.46608	5.09286	3.52696e-07	2.4695e-06
NM_025882.3	Pole4	2.37142	0.201764	11.7534	6.7804e-32	1.71312e-30
NM_178691.4	Yod1	2.37081	0.166286	14.2574	4.0317e-46	1.61285e-44
XM_006510983.3	Dis3l	2.37079	0.928976	2.55205	0.010709	0.0314637
NM_025602.3	Ccdc59	2.36962	0.22502	10.5307	6.23667e-26	1.26286e-24
XM_006534735.3	Hnrnpd	2.36955	0.417856	5.67074	1.42178e-08	1.13893e-07
NM_009460.2	Sumo1	2.36912	0.165537	14.3117	1.84882e-46	7.45664e-45
XR_001782946.1	LOC108168686	2.36766	0.849159	2.78824	0.0052996	0.0174018
NR_038009.1	2810408I11Rik	2.36735	0.525094	4.50842	6.53107e-06	3.88587e-05
NM_023500.2	Xk	2.36657	0.215338	10.9901	4.26681e-28	9.35182e-27
NM_027642.2	Phf6	2.36607	0.611279	3.87068	0.000108532	0.000534033
NM_053149.2	Hemgn	2.36501	0.131041	18.0479	8.19898e-73	6.08952e-71
NM_026114.3	Eif2s1	2.365	0.135676	17.4313	4.77834e-68	3.26553e-66
NM_020259.4	Hhip	2.36385	0.190072	12.4366	1.6542e-35	4.74605e-34
NM_198024.2	Ranbp3l	2.3623	0.343759	6.87197	6.33222e-12	6.59422e-11
NM_207105.3	H2-Ab1	2.36113	0.176448	13.3814	7.76435e-41	2.63934e-39
NM_145534.2	Btbd3	2.35921	0.424781	5.55394	2.79309e-08	2.1703e-07
XM_017313054.1	LOC108167576	2.35676	0.381646	6.17524	6.6063e-10	5.91562e-09
NM_145991.2	Cdc73	2.35229	0.177651	13.2411	5.08052e-40	1.68625e-38
NM_019429.2	Prss16	2.35152	0.517098	4.54753	5.428e-06	3.27516e-05
NM_026887.3	Ap1s2	2.34976	0.455736	5.15597	2.52318e-07	1.79218e-06
XR_882182.2	Gm34079	2.34768	0.809127	2.9015	0.00371378	0.0128416
NM_198626.2	Xxylt1	2.34763	0.63948	3.67116	0.000241449	0.00111606
NM_025826.4	Acadsb	2.34684	0.16095	14.5812	3.70029e-48	1.55618e-46
NM_029572.2	Erp44	2.34657	0.250275	9.37599	6.85327e-21	1.13065e-19
XR_001780600.1	LOC108167997	2.34535	0.504636	4.64761	3.35799e-06	2.08341e-05
NM_001164769.1	Fbxw2	2.34492	0.462859	5.06616	4.05928e-07	2.82214e-06
NR_028111.1	4930523C07Rik	2.34429	0.663913	3.53103	0.000413948	0.00181698
NM_001081062.1	Ccno	2.34167	0.495121	4.7295	2.25076e-06	1.42948e-05
XR_383623.3	Gm30365	2.33991	0.660538	3.54242	0.00039647	0.00174715
NM_133990.5	Il13ra1	2.3386	0.182987	12.7802	2.11656e-37	6.43865e-36
NM_021451.2	Pmaip1	2.33676	0.397656	5.87634	4.19445e-09	3.48775e-08
NM_015754.2	Rbbp9	2.33566	0.201296	11.6031	3.97259e-31	9.77357e-30
NM_027492.2	Naa30	2.33562	0.338813	6.89353	5.44233e-12	5.69765e-11
NM_001114679.1	9930111J21Rik1	2.33458	0.393715	5.92963	3.03626e-09	2.5593e-08
NM_027903.3	Dhdh	2.33452	0.649879	3.59224	0.000327847	0.00146986
NM_009861.3	Cdc42	2.33357	0.10587	22.0418	1.14508e-107	1.5651e-105
NM_008929.3	Dnajc3	2.33277	0.124674	18.711	4.02852e-78	3.34554e-76
NM_029148.1	Tmx4	2.32916	0.122814	18.9649	3.329e-80	2.83642e-78
NM_133898.4	N4bp2l1	2.32779	0.286254	8.13191	4.22566e-16	5.64627e-15
NM_009864.3	Cdh1	2.32682	0.548795	4.23987	2.23647e-05	0.000122887
NM_152812.3	Otud6b	2.32569	0.206991	11.2357	2.72318e-29	6.19996e-28
NM_025584.2	Cd99	2.32525	0.216358	10.7472	6.10803e-27	1.28851e-25
XR_379916.3	Gm36883	2.32462	0.749241	3.10263	0.00191807	0.00717572
NM_011631.1	Hsp90b1	2.32212	0.0978148	23.74	1.39447e-124	2.40755e-122
NM_009497.3	Vamp2	2.32088	0.142956	16.2349	2.85632e-59	1.59711e-57
NM_172400.3	Dnajc8	2.31934	0.13842	16.7559	5.12977e-63	3.20521e-61
NM_030688.2	Il1rapl2	2.31916	0.84851	2.73322	0.0062719	0.0200911
NR_026942.1	E330013P04Rik	2.31831	0.654899	3.53995	0.0004002	0.00176135
NM_007679.4	Cebpd	2.31787	0.236924	9.78317	1.32982e-22	2.33692e-21
NM_009404.3	Tnfsf9	2.3176	0.723465	3.20347	0.00135783	0.00528159
XR_375211.3	Zfp335os	2.31688	0.533036	4.34658	1.38274e-05	7.82493e-05
NM_007563.4	Bpgm	2.31585	0.225098	10.2882	7.96494e-25	1.54602e-23
NM_172916.2	Hydin	2.31525	0.862982	2.68285	0.00729977	0.0229099
NR_037993.1	B230216N24Rik	2.31394	0.49664	4.65918	3.17468e-06	1.97547e-05
NM_011356.4	Frzb	2.3131	0.173265	13.35	1.18397e-40	3.99708e-39
NM_001039482.1	Klhl20	2.31237	0.54334	4.25585	2.08261e-05	0.000114785
NM_008774.3	Pabpc1	2.31225	0.210487	10.9852	4.50097e-28	9.85406e-27
XR_001781743.1	LOC108168260	2.312	0.920618	2.51136	0.0120267	0.0346879
NM_019507.2	Tbx21	2.31171	0.698331	3.31033	0.000931865	0.00377853
XM_006530709.2	Il15	2.30995	0.635352	3.6357	0.000277223	0.00126157
NM_027927.4	Ints12	2.30974	0.199267	11.5912	4.56814e-31	1.11968e-29
XR_001780496.1	Ppp4r4	2.30802	0.864603	2.66945	0.00759745	0.0237241
NM_133795.1	Ttc1	2.30788	0.183274	12.5925	2.32191e-36	6.9033e-35
NM_028632.2	Fcf1	2.30728	0.185458	12.441	1.56537e-35	4.50434e-34
NM_025392.2	Bccip	2.30691	0.166776	13.8324	1.62492e-43	5.95563e-42
NM_178613.3	Gskip	2.30663	0.181574	12.7035	5.65486e-37	1.70704e-35
NR_033148.1	Gm20605	2.30633	0.484523	4.76	1.93595e-06	1.23873e-05
NM_021540.4	Rnf130	2.30476	0.614911	3.74811	0.000178169	0.00084642
NM_011333.3	Ccl2	2.30172	0.701842	3.27954	0.00103977	0.00417477
NM_008593.3	Foxd2	2.29992	0.32633	7.04785	1.81707e-12	1.96828e-11
NM_001101483.1	Slc35g2	2.29845	0.368698	6.23397	4.54768e-10	4.12667e-09
XR_386009.3	Rnmt	2.29573	0.916772	2.50414	0.0122748	0.0353206
NM_172742.2	Mtmr10	2.2951	0.311176	7.37555	1.63666e-13	1.90721e-12
NM_145615.4	Etfa	2.29501	0.147559	15.5531	1.51541e-54	7.58938e-53
NM_025647.3	Cmpk1	2.29496	0.130434	17.5948	2.701e-69	1.87848e-67
XM_011247080.2	Rttn	2.29089	0.91172	2.51271	0.0119807	0.0345702
NM_021884.3	Tsg101	2.29025	0.92959	2.46372	0.0137505	0.0389462
XM_006535230.3	Tmem175	2.29021	0.852584	2.6862	0.00722706	0.022708
NM_010723.3	Lmo4	2.28942	0.34921	6.55599	5.52753e-11	5.40989e-10
NM_026271.1	Fibin	2.28728	0.216638	10.5581	4.6604e-26	9.50529e-25
XR_001782700.1	LOC108168420	2.28561	0.563547	4.05577	4.99703e-05	0.000260189
NM_019660.3	Mycbp	2.28369	0.218699	10.4422	1.59164e-25	3.1675e-24
NM_026900.1	Zfp580	2.28349	0.480525	4.75207	2.0134e-06	1.28578e-05
NM_008891.2	Pnn	2.28337	0.136491	16.7292	8.03463e-63	4.98857e-61
XR_380099.3	LOC102632778	2.28264	0.627334	3.63863	0.000274093	0.00124848
NM_018765.3	Wbp4	2.28064	0.177869	12.822	1.23411e-37	3.77757e-36
NM_001081205.1	Nipal1	2.27973	0.879941	2.59077	0.00957611	0.0286613
NM_010306.3	Gnai3	2.27955	0.0961131	23.7174	2.38515e-124	4.08212e-122
NM_030701.3	Hcar2	2.27797	0.472512	4.82098	1.42852e-06	9.28539e-06
NM_009427.2	Tob1	2.27689	0.159311	14.2922	2.44914e-46	9.85765e-45
XM_006524630.2	Rpl36	2.27556	0.853321	2.66672	0.00765964	0.0238994
NM_146208.2	Neil3	2.27553	0.381749	5.96081	2.50994e-09	2.13302e-08
NM_029294.2	Prps1l1	2.27525	0.90569	2.51218	0.0119989	0.0346177
NM_011220.2	Pts	2.27525	0.179975	12.642	1.23813e-36	3.71478e-35
NM_027545.2	Cwf19l2	2.27377	0.35027	6.49149	8.49926e-11	8.18808e-10
XM_006512811.3	Aig1	2.2736	0.295943	7.68254	1.55959e-14	1.92813e-13
NM_026001.2	Rnaseh2b	2.27333	0.203458	11.1735	5.49985e-29	1.23712e-27
NM_025479.5	Mplkip	2.27215	0.180776	12.5688	3.13253e-36	9.25742e-35
XM_006496551.3	Slc16a14	2.27115	0.870382	2.60937	0.0090708	0.0273695
XM_017313250.1	Rbms3	2.26954	0.499813	4.54077	5.6048e-06	3.3735e-05
NM_146235.3	Ercc6l	2.2678	0.23378	9.70056	2.99841e-22	5.19954e-21
NM_025942.2	Ola1	2.26664	0.243064	9.32526	1.1071e-20	1.81583e-19
NM_026626.2	Efcab2	2.26652	0.425079	5.332	9.71385e-08	7.19563e-07
NM_010254.4	Galr2	2.26637	0.773235	2.93102	0.00337851	0.0118215
NM_027412.3	Ttc9c	2.26589	0.339459	6.67501	2.47217e-11	2.48505e-10
NM_025385.3	Prr13	2.26564	0.723279	3.13245	0.00173351	0.00655756
NM_021504.3	Ngly1	2.26492	0.158197	14.3171	1.71092e-46	6.91466e-45
NM_026219.1	Uqcrb	2.26359	0.162126	13.9619	2.66145e-44	1.00736e-42
NM_015774.3	Ero1l	2.26135	0.144859	15.6106	6.16235e-55	3.10993e-53
NM_025614.3	Rwdd1	2.26028	0.200993	11.2456	2.43543e-29	5.56727e-28
XM_006519698.2	Rnase6	2.25895	0.499285	4.52437	6.05747e-06	3.6227e-05
NM_001162903.1	Ccdc71l	2.25822	0.150855	14.9695	1.16247e-50	5.24764e-49
XR_384530.3	Cd47	2.25684	0.869247	2.59631	0.00942304	0.0282548
NM_026921.4	Isca1	2.25362	0.156793	14.3732	7.61743e-47	3.10406e-45
NM_172693.3	Galnt12	2.25293	0.485818	4.63738	3.52847e-06	2.18457e-05
NM_133948.5	Psip1	2.2506	0.187684	11.9914	3.94043e-33	1.05374e-31
XR_001778297.1	Gm39099	2.24992	0.933743	2.40958	0.0159711	0.0440565
NM_026562.2	Cntd1	2.24937	0.613207	3.66821	0.000244259	0.00112693
NR_136904.1	Gm20619	2.24888	0.851742	2.64033	0.00828248	0.0254037
XM_006503006.3	Efcab14	2.24886	0.536054	4.19522	2.72613e-05	0.000148016
XM_006506776.3	Csgalnact2	2.24801	0.503965	4.46065	8.17114e-06	4.77791e-05
NM_009142.3	Cx3cl1	2.24776	0.232058	9.68618	3.45191e-22	5.97016e-21
XR_001779745.1	LOC108167801	2.24444	0.74363	3.01822	0.00254264	0.00919237
NM_173414.3	Lancl3	2.24373	0.768309	2.92035	0.00349638	0.012169
NM_029803.3	Ifi27l2a	2.24299	0.316575	7.08518	1.38862e-12	1.51502e-11
XM_006525650.2	Galnt1	2.24087	0.846076	2.64855	0.00808385	0.0249149
XM_006503035.3	Oscp1	2.23916	0.813873	2.75125	0.00593692	0.0191495
NM_028263.1	Fgfbp3	2.2391	0.344872	6.49255	8.4396e-11	8.14256e-10
XM_006501701.3	Ddx20	2.23774	0.823227	2.71825	0.00656276	0.0208841
NM_025546.2	Rsl1d1	2.23712	0.130938	17.0853	1.911e-65	1.24958e-63
NM_025444.2	Taf13	2.23695	0.254242	8.79851	1.38639e-18	2.08297e-17
XR_001782461.1	Gm36368	2.23671	0.798496	2.80116	0.005092	0.0168184
NM_008252.3	Hmgb2	2.23662	0.519893	4.30207	1.69208e-05	9.4639e-05
NP_904339.1	ND6	2.23647	0.143286	15.6084	6.38219e-55	3.21264e-53
NM_199221.2	Cd300lb	2.23167	0.831087	2.68524	0.00724768	0.0227629
NM_001024726.2	Zfp607	2.23143	0.753677	2.96072	0.00306918	0.0108452
XM_011249683.1	Bbs12	2.22805	0.526979	4.22796	2.35824e-05	0.000129217
NM_053255.3	Elac1	2.22752	0.250008	8.90982	5.11173e-19	7.8052e-18
NM_029529.3	Slc35d3	2.22751	0.485273	4.59023	4.42768e-06	2.70471e-05
NM_022988.2	Nif3l1	2.22698	0.471468	4.7235	2.31818e-06	1.46897e-05
NM_019586.3	Ube2j1	2.22646	0.703064	3.16679	0.0015413	0.00590192
NM_022995.3	Pmepa1	2.22612	0.769096	2.89446	0.00379812	0.0131125
NM_011415.2	Snai2	2.22397	0.172196	12.9154	3.68633e-38	1.15165e-36
NM_023294.2	Ndc80	2.22306	0.219668	10.1201	4.50049e-24	8.41202e-23
XR_379645.3	Gm34771	2.22203	0.7079	3.1389	0.00169584	0.00642865
NM_028808.3	P2ry13	2.22033	0.316364	7.01827	2.24633e-12	2.41202e-11
NM_199068.2	Foxk1	2.21976	0.545407	4.06991	4.70319e-05	0.000246126
NM_008522.3	Ltf	2.21949	0.133922	16.573	1.09238e-61	6.61545e-60
XM_011238350.2	Mybl1	2.21899	0.805086	2.75621	0.00584753	0.018917
XR_001784599.1	Gjc3	2.21848	0.568629	3.90146	9.5616e-05	0.000474991
XR_880087.1	Gm38933	2.21845	0.911925	2.43271	0.0149864	0.04191
XR_373281.2	Gm7846	2.21743	0.529717	4.18607	2.83821e-05	0.000153677
NM_026005.3	2610301B20Rik	2.21642	0.620841	3.57003	0.000356943	0.00158801
NM_025698.1	Tmed7	2.21576	0.115664	19.1569	8.47197e-82	7.4109e-80
XR_001784181.1	Pnisr	2.21562	0.225894	9.80822	1.03782e-22	1.8336e-21
NM_001024135.2	Kbtbd7	2.21468	0.159773	13.8614	1.08497e-43	3.99894e-42
NM_016783.4	Pgrmc1	2.21447	0.143125	15.4723	5.3385e-54	2.62026e-52
NM_019551.2	Tdp2	2.21332	0.205433	10.7739	4.5701e-27	9.67191e-26
NM_177586.5	Eif5a2	2.21295	0.223469	9.90274	4.05032e-23	7.27358e-22
NM_011578.3	Tgfbr3	2.20963	0.14353	15.3949	1.77019e-53	8.53942e-52
NM_001139520.1	Samhd1	2.20722	0.753088	2.93089	0.00337993	0.0118244
XR_001782213.1	LOC108168347	2.20611	0.681734	3.23603	0.00121206	0.00478358
NM_015822.2	Fbxl3	2.2055	0.704814	3.12919	0.0017529	0.00662327
NM_029545.2	Dtd2	2.20475	0.303273	7.26988	3.59816e-13	4.07474e-12
NM_177686.4	Clec12a	2.20429	0.587662	3.75095	0.000176168	0.000837928
XM_006500254.3	Emc7	2.20377	0.356143	6.18789	6.09737e-10	5.47234e-09
NM_008418.2	Kcna3	2.20244	0.266912	8.25156	1.56343e-16	2.13839e-15
NM_009846.2	Cd24a	2.20218	0.102224	21.5426	6.20582e-103	7.63394e-101
NM_009840.3	Cct8	2.20196	0.118711	18.549	8.30694e-77	6.67336e-75
XM_006501611.3	Aknad1	2.20029	0.865473	2.54229	0.0110127	0.0322117
NM_001080557.1	Vamp1	2.19897	0.680818	3.22989	0.00123839	0.00487674
NR_029456.1	Mccc1os	2.1989	0.861346	2.55286	0.0106842	0.0314095
XM_006505359.3	Braf	2.19733	0.276379	7.95044	1.85856e-15	2.39399e-14
NM_019837.2	Nudt3	2.19694	0.413302	5.31558	1.06319e-07	7.85793e-07
NM_053172.2	Mepe	2.19663	0.13406	16.3855	2.4274e-60	1.40518e-58
NM_019710.2	Smc1a	2.19657	0.29643	7.41008	1.26227e-13	1.47443e-12
NM_001083918.1	Gm13139	2.19418	0.673956	3.25567	0.00113127	0.00450664
NM_144828.2	Ppp1r1b	2.19326	0.299929	7.31257	2.62073e-13	2.99716e-12
XM_017316356.1	Prkaa1	2.19254	0.62861	3.48791	0.000486808	0.00210857
NR_045057.1	Gm20337	2.19248	0.850819	2.5769	0.00996899	0.029523
NR_015459.1	4933431E20Rik	2.19209	0.345883	6.33767	2.33273e-10	2.16979e-09
NR_026848.1	C030034I22Rik	2.19132	0.424821	5.15823	2.49292e-07	1.77261e-06
NM_011018.3	Sqstm1	2.19045	0.420506	5.20909	1.89766e-07	1.36862e-06
NM_001306178.1	Scfd1	2.19019	0.412567	5.30869	1.10414e-07	8.14531e-07
NM_010615.1	Kif11	2.18981	0.143226	15.2891	9.03413e-53	4.29492e-51
NM_019949.2	Ube2l6	2.18953	0.146652	14.9301	2.09979e-50	9.43565e-49
XM_006525959.3	Zfp608	2.18859	0.468597	4.67052	3.00436e-06	1.87304e-05
NM_175175.4	Plekhf2	2.18827	0.134566	16.2617	1.84617e-59	1.03818e-57
NM_020561.2	Smpdl3a	2.18775	0.14272	15.329	4.89776e-53	2.33975e-51
XM_006497531.2	Plxdc2	2.18675	0.255505	8.55856	1.14287e-17	1.66622e-16
NM_019437.3	Rfk	2.18634	0.150777	14.5004	1.20406e-47	4.97864e-46
NR_040373.1	Asb17os	2.18613	0.676351	3.23224	0.00122825	0.00483876
XR_877297.2	Gm41688	2.18552	0.555892	3.93155	8.43993e-05	0.000424086
NM_019517.4	Bace2	2.1846	0.73912	2.95567	0.00311988	0.0110125
NM_026184.2	Ero1lb	2.18209	0.379146	5.75526	8.65097e-09	7.02138e-08
NR_040339.1	Gm19897	2.18142	0.634554	3.43772	0.000586635	0.00249971
XM_011238409.2	Crispld1	2.18086	0.466843	4.6715	2.99003e-06	1.86469e-05
NM_001170966.1	Wdr33	2.18055	0.251936	8.65518	4.92145e-18	7.27753e-17
NM_013706.2	Cd52	2.17929	0.134108	16.2503	2.22445e-59	1.24734e-57
NM_001024911.2	Sept10	2.17848	0.468785	4.64708	3.36674e-06	2.08772e-05
XR_870847.2	Gm39355	2.17846	0.850805	2.56047	0.0104532	0.0307809
NM_001290820.1	Zscan29	2.17765	0.731086	2.97866	0.00289516	0.0102968
NM_009767.2	Chic1	2.17675	0.302332	7.19989	6.02625e-13	6.75832e-12
NM_019794.4	Dnaja2	2.17644	0.129975	16.7451	6.14741e-63	3.8289e-61
NM_025894.2	Psmd12	2.17532	0.14434	15.0708	2.51888e-51	1.16377e-49
XR_374979.3	Gm30286	2.17456	0.482215	4.50952	6.49733e-06	3.86696e-05
NM_025409.3	Ier3ip1	2.17321	0.138129	15.7332	8.961e-56	4.62915e-54
NM_010331.2	Gpaa1	2.17052	0.722454	3.00437	0.00266136	0.00955855
NM_026792.3	Agpat5	2.17032	0.167898	12.9265	3.1921e-38	1.00043e-36
NM_183025.2	A430033K04Rik	2.16856	0.271966	7.97362	1.54099e-15	1.99406e-14
NM_009775.4	Tspo	2.16806	0.116616	18.5914	3.7739e-77	3.04418e-75
XM_017316857.1	Cd80	2.16583	0.836425	2.58938	0.00961476	0.0287508
NM_139200.4	Cytip	2.16574	0.40105	5.40018	6.65745e-08	5.00504e-07
XM_011246998.1	Afg3l2	2.16552	0.394174	5.49382	3.93328e-08	3.0193e-07
NM_010330.4	Emb	2.16386	0.150466	14.381	6.80921e-47	2.78047e-45
NM_026952.2	Cdk12	2.163	0.703884	3.07294	0.00211958	0.00781912
XM_017321564.1	Caprin2	2.16169	0.846958	2.5523	0.0107015	0.031451
NR_131930.1	3110039I08Rik	2.16101	0.9147	2.36253	0.0181506	0.0489773
XM_011247094.2	Timm21	2.15918	0.514011	4.20065	2.66153e-05	0.000144828
NM_001082546.1	BC100530	2.15909	0.892967	2.41788	0.0156111	0.0431844
NM_007790.3	Smc3	2.15827	0.120753	17.8733	1.9024e-71	1.36653e-69
NM_009690.2	Cd5l	2.15743	0.301265	7.16125	7.9945e-13	8.87967e-12
NM_007422.3	Adss	2.15719	0.659863	3.26915	0.00107872	0.00431795
NM_008857.3	Prkci	2.15689	0.303704	7.10195	1.23012e-12	1.34881e-11
NM_028053.2	Tmem38b	2.1566	0.720925	2.99143	0.00277671	0.00991677
NM_007806.3	Cyba	2.15556	0.53938	3.99636	6.43233e-05	0.000328578
NM_175770.4	Taf7	2.15397	0.22048	9.76948	1.52236e-22	2.67289e-21
NM_023554.2	Nol7	2.15249	0.161444	13.3327	1.49337e-40	5.01578e-39
NM_001080706.1	Btaf1	2.15225	0.231173	9.31011	1.27704e-20	2.0876e-19
NM_007996.2	Fdx1	2.15037	0.36346	5.91639	3.29084e-09	2.76324e-08
NM_001035231.3	Zfp748	2.1499	0.238044	9.03154	1.6927e-19	2.62742e-18
NM_178603.4	Mrpl50	2.14989	0.186858	11.5055	1.23814e-30	3.00111e-29
XR_104764.4	Gm17619	2.14937	0.786197	2.73388	0.00625937	0.0200581
XM_017315577.1	Snrnp48	2.14861	0.311947	6.88774	5.66853e-12	5.91873e-11
NM_001205095.1	Gm4944	2.14801	0.303692	7.07299	1.51633e-12	1.65068e-11
NM_029936.2	Ddx10	2.14792	0.260294	8.25188	1.5592e-16	2.13408e-15
NM_026908.3	Cab39l	2.14689	0.343253	6.25455	3.98656e-10	3.63931e-09
NM_025522.5	Dhrs7	2.1468	0.124157	17.291	5.49993e-67	3.68196e-65
XR_880407.2	A730089K16Rik	2.14559	0.256146	8.37641	5.45669e-17	7.67681e-16
NM_019502.2	Timm10b	2.14547	0.374272	5.73238	9.90333e-09	8.0114e-08
NM_025921.3	2610002M06Rik	2.14509	0.229051	9.36512	7.59659e-21	1.25013e-19
XM_017319191.1	Metap1d	2.14435	0.659896	3.24953	0.00115595	0.00458975
NM_133810.3	Stk17b	2.14305	0.532293	4.02607	5.67158e-05	0.00029268
XR_387196.2	Cyb5r1	2.14304	0.482774	4.43901	9.03754e-06	5.24865e-05
NR_015471.1	3830408C21Rik	2.14235	0.616888	3.47284	0.00051499	0.00221843
NM_008921.2	Prim1	2.14176	0.204268	10.485	1.01211e-25	2.03061e-24
NM_019746.4	Pdcd5	2.14012	0.844254	2.53493	0.0112471	0.0327948
NM_146074.1	Tfb1m	2.1398	0.71281	3.00192	0.0026828	0.00962152
NM_026067.3	Eri1	2.13933	0.14868	14.3888	6.08367e-47	2.48937e-45
NM_027212.2	Med30	2.13802	0.184386	11.5953	4.35096e-31	1.06778e-29
NM_028203.1	Wdr89	2.13792	0.486304	4.39625	1.10137e-05	6.31249e-05
NM_001160399.1	Ccdc112	2.13747	0.692714	3.08565	0.00203108	0.0075497
XM_017315118.1	Dtd2	2.13562	0.809858	2.63704	0.00836342	0.0255934
NM_009029.2	Rb1	2.13492	0.209739	10.1789	2.46237e-24	4.65108e-23
NM_001001187.3	Zfp738	2.13477	0.297245	7.18183	6.87846e-13	7.6747e-12
NM_030750.3	Sgpp1	2.13433	0.128688	16.5853	8.90072e-62	5.40691e-60
NR_027986.1	4930474M22Rik	2.13403	0.632814	3.37229	0.000745471	0.00309674
NM_021335.3	Snrpb2	2.13098	0.193526	11.0113	3.37028e-28	7.4116e-27
NM_001048204.1	Zfp455	2.1308	0.537071	3.96744	7.265e-05	0.000368151
XM_017312945.1	Nudt7	2.12942	0.855513	2.48905	0.0128084	0.0366654
XM_006520143.1	Golph3	2.12903	0.361324	5.89231	3.80825e-09	3.17467e-08
NM_172523.3	Slc18a2	2.12812	0.265265	8.02262	1.03516e-15	1.35196e-14
NM_028680.3	Ift57	2.12759	0.196371	10.8345	2.36176e-27	5.03621e-26
NM_007592.3	Car8	2.12558	0.255618	8.31546	9.13974e-17	1.2713e-15
NM_009902.4	Cldn3	2.12334	0.634102	3.34857	0.000812285	0.00334045
XM_003945320.3	Gm29733	2.12304	0.681653	3.11455	0.00184229	0.00691836
NM_182994.2	Arl5a	2.12249	0.723779	2.93251	0.00336237	0.0117755
NR_037996.1	Hmga2-ps1	2.12243	0.292836	7.24783	4.23502e-13	4.78219e-12
NM_133809.1	Kmo	2.12219	0.341086	6.22186	4.91284e-10	4.44777e-09
NM_019393.2	Exosc9	2.12119	0.222402	9.53765	1.461e-21	2.46404e-20
NM_001039710.1	Coq10b	2.11968	0.762947	2.77828	0.00546478	0.0178727
NM_013929.2	Siva1	2.11942	0.331984	6.38411	1.72397e-10	1.62428e-09
NM_010480.5	Hsp90aa1	2.11853	0.131942	16.0565	5.14729e-58	2.82198e-56
NM_133228.3	Zfp87	2.1174	0.217338	9.74242	1.98757e-22	3.48347e-21
NR_015525.1	9430060I03Rik	2.11728	0.674068	3.14104	0.00168348	0.00638547
NM_011909.2	Usp18	2.11726	0.344646	6.14328	8.08363e-10	7.18294e-09
NM_001085355.1	Arid1b	2.11614	0.294648	7.1819	6.87468e-13	7.6747e-12
NM_174851.3	Ifnlr1	2.11522	0.298233	7.09252	1.31689e-12	1.43914e-11
NM_021704.3	Cxcl12	2.11516	0.152561	13.8644	1.04055e-43	3.84965e-42
NM_008278.2	Hpgd	2.11477	0.169185	12.4997	7.49122e-36	2.19261e-34
NM_001310477.1	Kcnq5	2.11378	0.62138	3.40174	0.000669574	0.00281473
NM_025443.2	Pno1	2.1131	0.185589	11.3859	4.91671e-30	1.16032e-28
NM_001164337.1	March5	2.113	0.80118	2.63736	0.00835537	0.0255834
NM_023324.2	Peli1	2.11211	0.605791	3.48652	0.000489341	0.00211861
NR_045535.1	Sh2d3c	2.11182	0.839417	2.51582	0.0118757	0.0343277
NM_175364.4	Lyrm2	2.11131	0.203836	10.3579	3.85313e-25	7.55923e-24
NM_027450.3	Glipr2	2.11061	0.175829	12.0038	3.39543e-33	9.09236e-32
NM_011075.2	Abcb1b	2.10958	0.320176	6.58881	4.43357e-11	4.37182e-10
XM_006503479.2	Tmem234	2.10923	0.667562	3.15959	0.0015799	0.00604031
NR_045269.2	Sp3os	2.10815	0.378968	5.56288	2.65352e-08	2.06756e-07
NM_021526.2	Psmd14	2.10679	0.148077	14.2277	6.17042e-46	2.46341e-44
NR_040376.1	Gm16793	2.10659	0.455354	4.62626	3.72322e-06	2.29719e-05
NM_134138.1	Psmg2	2.10637	0.186398	11.3004	1.30631e-29	3.02481e-28
NM_011234.4	Rad51	2.10345	0.219989	9.5616	1.15945e-21	1.96051e-20
XM_006540335.3	Zfp579	2.10173	0.614251	3.42161	0.00062252	0.00263947
XM_017313587.1	Rasl12	2.10116	0.837702	2.50825	0.0121331	0.0349589
XR_879307.2	A530010L16Rik	2.1007	0.769908	2.72851	0.00636208	0.0203343
NM_008220.5	Hbb-bt	2.09891	0.103773	20.226	5.77762e-91	5.98501e-89
NM_022029.2	Nrgn	2.0943	0.250021	8.3765	5.4523e-17	7.67612e-16
NM_174848.3	Crybg3	2.09364	0.68019	3.07802	0.00208382	0.00772389
XM_017316342.1	Gm41231	2.09322	0.846843	2.47179	0.0134439	0.0381988
XR_388277.3	Gm36608	2.09201	0.768872	2.72088	0.00651086	0.0207324
NM_019914.4	Mllt11	2.09103	0.67836	3.08248	0.00205281	0.0076233
NM_133854.3	Snapin	2.08981	0.151738	13.7724	3.73354e-43	1.3508e-41
XR_378536.2	Gm34365	2.0898	0.363051	5.75623	8.60121e-09	6.98675e-08
NM_023054.1	Utp3	2.08955	0.190421	10.9733	5.13709e-28	1.12342e-26
NM_025423.2	1110059E24Rik	2.08939	0.207128	10.0874	6.27963e-24	1.1671e-22
NM_010656.2	Sspn	2.08936	0.613853	3.40369	0.000664823	0.00279834
XM_006517614.3	Depdc1b	2.08934	0.369471	5.65496	1.55881e-08	1.24515e-07
NM_019760.3	Serinc1	2.08743	0.117756	17.7268	2.60421e-70	1.83713e-68
NM_021719.4	Cldn15	2.08698	0.278108	7.5042	6.18065e-14	7.3503e-13
NM_010771.6	Matr3	2.08651	0.107117	19.4788	1.66079e-84	1.54918e-82
NM_026515.2	2810417H13Rik	2.08616	0.167373	12.4641	1.17209e-35	3.41259e-34
NM_001081094.1	Znhit6	2.08452	0.488101	4.27067	1.94887e-05	0.00010805
NM_172920.4	Dpy19l1	2.08194	0.240468	8.65788	4.8063e-18	7.1126e-17
NM_023651.4	Pex13	2.07957	0.200646	10.3644	3.60164e-25	7.08167e-24
XR_001783320.1	LOC108168763	2.07943	0.194547	10.6886	1.15154e-26	2.39584e-25
NM_011801.1	Cfdp1	2.07755	0.169086	12.2869	1.06541e-34	2.99991e-33
NM_011484.2	Stam	2.07687	0.634426	3.27362	0.00106179	0.00425538
NM_023566.3	Muc2	2.07625	0.70673	2.93783	0.00330515	0.0115875
NM_019403.3	Rnf5	2.07447	0.16662	12.4503	1.39353e-35	4.03345e-34
XM_006506571.2	Agk	2.07428	0.610319	3.39867	0.000677136	0.00284348
NR_136921.1	Gm19582	2.07414	0.510691	4.06143	4.87731e-05	0.000254494
XM_006499956.2	Fbxo3	2.07412	0.225586	9.19435	3.7727e-20	6.02713e-19
NM_018738.4	Igtp	2.07351	0.195594	10.6011	2.94474e-26	6.04994e-25
NM_145930.2	AW549877	2.07322	0.160211	12.9406	2.65678e-38	8.36653e-37
XR_001783220.1	Gm14412	2.07062	0.554996	3.73087	0.00019082	0.000901084
NM_029705.3	Atxn3	2.07002	0.207357	9.98287	1.81144e-23	3.31038e-22
NM_018773.2	Skap2	2.0698	0.12965	15.9645	2.25708e-57	1.21377e-55
NM_027834.3	9130008F23Rik	2.06901	0.845194	2.44797	0.0143664	0.0404444
XR_001784246.1	LOC108168930	2.06864	0.666524	3.10363	0.00191165	0.00715578
NM_007734.2	Col4a3	2.06842	0.3002	6.89015	5.57338e-12	5.82556e-11
NM_001005865.3	Mtus1	2.06842	0.390004	5.30358	1.13556e-07	8.36453e-07
XR_001784682.1	Vsig10	2.06787	0.744252	2.77845	0.00546186	0.0178661
XR_001778119.1	Gm39012	2.06773	0.634079	3.261	0.00111019	0.00443671
NM_010380.3	H2-D1	2.06761	0.125457	16.4807	5.04852e-61	2.99292e-59
NM_022989.4	Arl6ip6	2.06755	0.170728	12.1102	9.32533e-34	2.54918e-32
NP_904328.1	ND1	2.06737	0.176712	11.6991	1.2887e-31	3.2229e-30
XM_006502212.3	Fam46c	2.0663	0.10478	19.7203	1.44269e-86	1.36515e-84
XM_017313048.1	Gm32856	2.06504	0.499989	4.13017	3.62498e-05	0.000192986
NM_028151.2	Skiv2l2	2.06453	0.136078	15.1717	5.44505e-52	2.53956e-50
NM_027014.1	Gins1	2.06452	0.427835	4.82551	1.39648e-06	9.09513e-06
NM_019932.4	Pf4	2.06441	0.170306	12.1217	8.10136e-34	2.22386e-32
NM_009910.3	Cxcr3	2.06356	0.553831	3.72597	0.000194566	0.000917015
NM_001163445.2	Smim10l1	2.0616	0.214578	9.60769	7.41961e-22	1.26545e-20
NM_008148.4	Gp5	2.06138	0.201604	10.2249	1.53427e-24	2.93179e-23
NM_177721.4	Ranbp6	2.05626	0.175585	11.7109	1.12095e-31	2.8105e-30
NR_015495.2	A230056P14Rik	2.05541	0.585617	3.50982	0.000448407	0.00195645
NM_175116.4	Lpar6	2.05498	0.252648	8.13375	4.16201e-16	5.57636e-15
NM_153546.4	Mboat1	2.0539	0.327319	6.27491	3.49827e-10	3.21292e-09
NM_009072.2	Rock2	2.05317	0.252939	8.11728	4.76731e-16	6.36137e-15
XM_006530503.3	Vps33a	2.05189	0.531293	3.86207	0.000112428	0.000551962
NM_146108.2	Hibch	2.0503	0.263882	7.76974	7.86447e-15	9.89064e-14
NM_013760.4	Dnajb9	2.05009	0.187828	10.9147	9.80663e-28	2.12337e-26
NM_019419.2	Arl6ip1	2.04894	0.115648	17.717	3.09735e-70	2.17722e-68
NM_008992.2	Abcd4	2.04692	0.639748	3.19957	0.00137633	0.00534509
NM_001111324.2	Nedd9	2.04539	0.613419	3.33441	0.000854814	0.00350218
XR_871613.2	Gm40632	2.04345	0.839876	2.43304	0.0149727	0.0418777
NM_016676.5	Rab10	2.04172	0.108668	18.7885	9.37302e-79	7.81694e-77
NM_023665.3	Rsrp1	2.0406	0.122288	16.6868	1.6345e-62	1.01164e-60
NM_001013367.3	Prkaa1	2.0403	0.613513	3.3256	0.000882296	0.00360726
NM_016682.2	Uba2	2.03984	0.172507	11.8247	2.90814e-32	7.45287e-31
XM_017317530.1	Zfp948	2.03984	0.587562	3.47171	0.000517162	0.0022273
NM_009662.2	Alox5	2.03936	0.201357	10.1281	4.14763e-24	7.76723e-23
NM_001081145.1	Tigd2	2.03893	0.208026	9.8013	1.11145e-22	1.96193e-21
NM_025887.4	Rab5a	2.03748	0.139868	14.5671	4.54639e-48	1.90387e-46
NR_030718.1	F630028O10Rik	2.03733	0.170567	11.9445	6.94021e-33	1.83598e-31
NM_178892.5	Tiparp	2.03705	0.21594	9.43342	3.96915e-21	6.60362e-20
XR_866324.1	Fnbp4	2.03625	0.629765	3.23335	0.00122349	0.00482315
NM_016854.2	Ppp1r3c	2.03621	0.367894	5.53479	3.11603e-08	2.4117e-07
NM_145367.4	Txndc5	2.036	0.420675	4.83984	1.29943e-06	8.51096e-06
NM_024270.3	Stard3nl	2.03468	0.267097	7.61778	2.58074e-14	3.14905e-13
NR_015601.1	Fam120aos	2.03458	0.217059	9.37337	7.02516e-21	1.15803e-19
XM_006497943.3	BC005624	2.0344	0.715611	2.84289	0.00447061	0.0150334
XM_006519450.3	3632451O06Rik	2.03391	0.572525	3.55252	0.000381554	0.00168872
XM_006509132.3	Letm2	2.03363	0.608519	3.34194	0.000831952	0.00341562
NM_010344.4	Gsr	2.03306	0.154108	13.1924	9.70206e-40	3.18791e-38
NM_026220.4	Mfap1a	2.03299	0.225425	9.01844	1.90792e-19	2.95217e-18
NM_007757.2	Cpox	2.03289	0.10581	19.2126	2.90518e-82	2.57566e-80
NM_013876.3	Rnf11	2.03267	0.126908	16.017	9.72886e-58	5.2896e-56
NM_009665.5	Amd1	2.03157	0.285601	7.11332	1.13288e-12	1.24497e-11
NM_017382.5	Rab11a	2.03103	0.113452	17.9021	1.1362e-71	8.22157e-70
XM_006497676.3	Fcnb	2.03071	0.429064	4.73288	2.21351e-06	1.40764e-05
NM_026321.4	Fam174a	2.02919	0.180499	11.2421	2.53215e-29	5.78163e-28
NM_001039389.2	Wdr37	2.02907	0.301825	6.72268	1.78408e-11	1.80073e-10
XM_011238972.2	Dclre1c	2.02859	0.771131	2.63067	0.00852164	0.0260318
NM_013610.2	Ninj1	2.02665	0.148778	13.622	2.96533e-42	1.0535e-40
NM_024439.3	Vimp	2.02518	0.150711	13.4375	3.64535e-41	1.25653e-39
NM_007621.2	Cbr2	2.02509	0.564718	3.58601	0.000335775	0.00150164
XM_006509487.2	Zdhhc2	2.02481	0.644036	3.14393	0.00166693	0.00633368
XM_011243615.1	Gm33378	2.02403	0.495915	4.08139	4.47665e-05	0.000235272
NM_175270.4	Sowahb	2.02372	0.466501	4.33809	1.43729e-05	8.1196e-05
NM_025436.2	Msmo1	2.02253	0.161687	12.5089	6.67432e-36	1.95773e-34
NM_175400.6	Sephs1	2.0223	0.794604	2.54504	0.0109266	0.0319911
NM_176963.4	Galm	2.02073	0.30944	6.53027	6.56493e-11	6.39025e-10
XR_875682.1	LOC105246046	2.02058	0.851272	2.3736	0.0176157	0.0477367
NR_004442.1	Gm15421	2.02036	0.673313	3.00062	0.00269428	0.00965779
NM_023220.2	Sppl2a	2.01981	0.227216	8.88938	6.14489e-19	9.35374e-18
NM_025658.4	Ms4a4d	2.01702	0.537654	3.75153	0.000175761	0.0008368
NM_172666.3	Agps	2.01528	0.155685	12.9446	2.52143e-38	7.95884e-37
NM_027769.2	Cpne3	2.01508	0.238077	8.46398	2.58409e-17	3.67752e-16
NM_007952.2	Pdia3	2.01488	0.0889977	22.6397	1.76238e-113	2.66824e-111
NR_040667.1	A630077J23Rik	2.01479	0.708942	2.84196	0.00448372	0.0150749
XM_011242316.2	Zfp964	2.01399	0.577007	3.49041	0.000482279	0.00208987
NM_172712.2	Uba6	2.01279	0.177153	11.3619	6.47491e-30	1.52075e-28
NM_009854.2	Cd7	2.01275	0.435527	4.6214	3.81154e-06	2.348e-05
XM_011246945.2	March3	2.01054	0.562661	3.57327	0.000352545	0.001572
NM_001025309.1	Pja2	2.01	0.532281	3.77621	0.000159234	0.000763841
NM_010260.1	Gbp2	2.00986	0.299412	6.71267	1.91093e-11	1.92778e-10
NM_145452.3	Rasa1	2.00818	0.211275	9.50509	1.99875e-21	3.35089e-20
XM_006495524.3	Mrpl15	2.00798	0.504406	3.98087	6.86636e-05	0.000348578
NM_009443.3	Tgoln1	2.00775	0.136397	14.72	4.79913e-49	2.05787e-47
NM_026632.4	Rpa3	2.0077	0.181366	11.0699	1.7564e-28	3.88857e-27
NM_025740.3	Cfap36	2.00608	0.486465	4.12379	3.72689e-05	0.000197983
NM_013825.3	Ly75	2.00447	0.247314	8.10494	5.27728e-16	7.02757e-15
NM_008002.4	Fgf10	2.00309	0.781169	2.56422	0.0103407	0.0304863
NM_011992.2	Rcn2	2.00089	0.153819	13.0081	1.10053e-38	3.51064e-37
NM_025854.3	Cir1	2.00052	0.289998	6.89838	5.25975e-12	5.51531e-11
NM_025937.4	Nkap	1.99932	0.19475	10.2661	1.00159e-24	1.92889e-23
NM_008218.2	Hba-a1	1.99621	0.120897	16.5117	3.02361e-61	1.80884e-59
NR_027059.1	Snhg20	1.99593	0.265134	7.52799	5.15266e-14	6.16128e-13
NR_029464.1	5033406O09Rik	1.9947	0.449121	4.44135	8.93982e-06	5.19804e-05
XR_382715.2	Gm4117	1.99452	0.364231	5.47598	4.35108e-08	3.32704e-07
NM_144819.2	Ccdc92	1.99452	0.613038	3.2535	0.00113993	0.00453345
NM_033612.2	Cela1	1.99441	0.38959	5.11925	3.06751e-07	2.16087e-06
NM_026318.3	Hypk	1.99239	0.145102	13.731	6.62296e-43	2.37871e-41
NM_010824.2	Mpo	1.99186	0.226683	8.78701	1.53598e-18	2.30421e-17
NM_010378.2	H2-Aa	1.99123	0.179575	11.0885	1.42624e-28	3.16474e-27
NM_025535.2	Sar1b	1.99116	0.229376	8.68074	3.93194e-18	5.83624e-17
NM_010094.3	Lefty1	1.98826	0.327298	6.07478	1.24158e-09	1.08607e-08
NM_022981.4	Zfp110	1.98772	0.689339	2.88351	0.00393273	0.0135156
NM_175535.3	Arhgap20	1.98594	0.335392	5.92127	3.19468e-09	2.68708e-08
NM_009141.3	Cxcl5	1.9858	0.525767	3.77695	0.000158759	0.00076175
NM_021788.2	Sap30	1.98544	0.19307	10.2836	8.35694e-25	1.61891e-23
NM_133185.2	Rogdi	1.98532	0.265275	7.48398	7.21029e-14	8.51818e-13
NR_028591.1	Gm14005	1.9842	0.443758	4.47135	7.77287e-06	4.56537e-05
NM_133978.2	Cmtm7	1.98385	0.479402	4.13817	3.5009e-05	0.000186835
XR_875155.2	Gm10384	1.98362	0.71216	2.78536	0.00534684	0.0175423
NM_025820.3	Crnkl1	1.98338	0.164983	12.0217	2.73223e-33	7.3364e-32
XM_006507267.3	Ate1	1.98209	0.742047	2.67111	0.00756016	0.0236302
XM_006509884.3	Arhgap42	1.97958	0.706914	2.80031	0.00510535	0.0168596
NR_040418.1	2310034G01Rik	1.97931	0.663604	2.98268	0.00285741	0.0101736
XM_006508751.3	Tfdp1	1.97926	0.615999	3.21309	0.00131316	0.00512709
NR_024599.1	Gm11346	1.97922	0.638659	3.09902	0.00194162	0.00724728
NM_023794.2	Etv5	1.97581	0.617177	3.20137	0.00136774	0.00531487
XM_017315063.1	Btbd7	1.97451	0.653456	3.02164	0.00251408	0.00910266
XR_386926.2	Taz	1.97285	0.56087	3.51749	0.000435646	0.001905
NR_027851.1	2900005J15Rik	1.97155	0.387407	5.08911	3.59755e-07	2.51535e-06
XM_006520926.3	Phf20l1	1.9705	0.470368	4.18928	2.79847e-05	0.000151776
XM_006506084.3	Gprin3	1.97003	0.462261	4.26173	2.02852e-05	0.000112087
NM_001033711.1	Evi2a	1.96964	0.593048	3.3212	0.000896297	0.00365766
NM_026030.2	Eif2s2	1.96939	0.165045	11.9325	8.0153e-33	2.11471e-31
NR_015491.1	A630089N07Rik	1.96938	0.381513	5.16203	2.44287e-07	1.73953e-06
XM_006503406.3	Sfpq	1.96785	0.785836	2.50415	0.0122747	0.0353206
NM_030685.3	Serp1	1.96779	0.0904353	21.759	5.67187e-105	7.29633e-103
NM_020024.3	Taf10	1.96777	0.449679	4.37595	1.20905e-05	6.87759e-05
NM_008466.5	Kpna3	1.96679	0.14772	13.3143	1.91074e-40	6.38493e-39
NM_030096.2	Ddx52	1.9664	0.17435	11.2785	1.67646e-29	3.86371e-28
NM_001078167.2	Srsf1	1.96361	0.533775	3.67872	0.000234406	0.00108734
NM_173398.3	Gpr171	1.96319	0.294704	6.66155	2.70949e-11	2.71528e-10
XM_006534402.2	Vmp1	1.96266	0.6145	3.19391	0.0014036	0.00543492
NM_013835.2	Trove2	1.96178	0.250979	7.81649	5.43162e-15	6.88378e-14
NM_010809.2	Mmp3	1.96064	0.387713	5.05695	4.26024e-07	2.95455e-06
NR_015473.1	1700020I14Rik	1.96028	0.392961	4.98847	6.08587e-07	4.13612e-06
NM_001283063.1	Ewsr1	1.95955	0.137392	14.2625	3.74885e-46	1.50275e-44
XM_006522567.3	Tbccd1	1.95915	0.668278	2.93164	0.00337178	0.0118063
XR_865166.2	Gm39585	1.95874	0.714417	2.74173	0.00611167	0.0196488
NM_025796.3	Mrpl33	1.95866	0.152148	12.8734	6.35538e-38	1.96987e-36
NM_029721.2	Snx27	1.95841	0.307012	6.37894	1.78323e-10	1.6769e-09
NM_009780.2	C4b	1.95551	0.540486	3.61805	0.000296826	0.00134178
NM_008996.3	Rab1a	1.95514	0.0980684	19.9365	1.96458e-88	1.96278e-86
XR_878433.2	Gm37053	1.95511	0.283352	6.89991	5.2034e-12	5.45914e-11
NR_028429.1	Thap6	1.95464	0.333182	5.86658	4.44878e-09	3.68213e-08
XR_389763.2	Gm31113	1.95349	0.816985	2.39109	0.0167983	0.0460032
NM_026818.2	Cilp2	1.95325	0.141762	13.7784	3.44016e-43	1.24925e-41
NM_001135577.2	Smim13	1.95312	0.195933	9.96832	2.09756e-23	3.82261e-22
NM_172656.5	Stradb	1.95164	0.658871	2.96209	0.00305557	0.0108012
NM_001081176.1	Polr3g	1.95155	0.34224	5.70227	1.18224e-08	9.5247e-08
XM_006522250.3	Iqcb1	1.95119	0.427667	4.56241	5.05695e-06	3.05907e-05
NR_015606.3	Ppp1r12b	1.95117	0.392681	4.96885	6.73529e-07	4.55077e-06
NM_001033225.2	Pnrc1	1.95108	0.150061	13.0019	1.19308e-38	3.79358e-37
XM_006527807.2	Fhl1	1.95055	0.732049	2.6645	0.0077102	0.0240114
NR_030675.1	D730005E14Rik	1.95018	0.305923	6.37473	1.83285e-10	1.72191e-09
NM_009878.3	Cdkn2d	1.94978	0.744727	2.61811	0.00884183	0.0267978
NM_026191.2	Dhx40	1.94962	0.227842	8.55688	1.15965e-17	1.68943e-16
NM_009536.4	Ywhae	1.94893	0.1015	19.2012	3.61525e-82	3.19082e-80
NM_025912.4	Fam210b	1.94635	0.197788	9.84056	7.52916e-23	1.33624e-21
NM_010904.3	Nefh	1.94499	0.630814	3.0833	0.00204717	0.00760666
NM_016898.2	Cd164	1.94465	0.105585	18.4179	9.43893e-76	7.37211e-74
NM_028892.4	Spag17	1.94333	0.722702	2.68898	0.0071671	0.0225412
NM_001080780.1	Ret	1.94303	0.562182	3.45622	0.000547804	0.0023444
NM_027430.2	Mpc2	1.94079	0.1703	11.3963	4.36475e-30	1.03378e-28
NM_146193.2	Btbd1	1.94045	0.181946	10.665	1.48407e-26	3.07791e-25
NM_025525.2	Rnf113a2	1.93858	0.231546	8.37237	5.64728e-17	7.9336e-16
NM_026106.4	Dr1	1.93818	0.144622	13.4017	5.9103e-41	2.01956e-39
NM_007641.5	Ms4a1	1.9378	0.162279	11.9411	7.2235e-33	1.90836e-31
NM_026217.3	Atg12	1.93766	0.163039	11.8846	1.42334e-32	3.70069e-31
NM_001159883.1	Dnajb2	1.93666	0.731364	2.64802	0.00809654	0.0249345
NM_178695.5	Prrg4	1.93441	0.638829	3.02806	0.00246133	0.00894624
NM_027166.5	Ypel5	1.93398	0.639802	3.02278	0.00250462	0.00907845
XR_001779642.1	LOC108167756	1.93374	0.760374	2.54314	0.0109861	0.0321385
NM_007696.2	Ovgp1	1.93364	0.434474	4.45054	8.56547e-06	4.99513e-05
NM_025901.3	Polr3k	1.93274	0.169201	11.4227	3.22075e-30	7.63744e-29
NM_011638.4	Tfrc	1.93214	0.168479	11.4681	1.90693e-30	4.57151e-29
NM_172625.2	Ino80c	1.93069	0.144561	13.3555	1.09967e-40	3.71886e-39
XM_006504135.3	Klhl5	1.9293	0.534915	3.60674	0.000310071	0.00139525
NM_199008.2	Cox11	1.92923	0.224373	8.59833	8.08846e-18	1.18715e-16
NM_019440.3	Irgm2	1.92899	0.227074	8.49495	1.98025e-17	2.84283e-16
NM_001302382.1	Cdc37l1	1.92863	0.178595	10.7989	3.48325e-27	7.40359e-26
NM_025507.2	Snw1	1.92809	0.131968	14.6103	2.41444e-48	1.01977e-46
NM_145546.1	Gtf2b	1.92798	0.147884	13.0372	7.51979e-39	2.4105e-37
NM_133716.3	Smap2	1.92792	0.218936	8.80586	1.29855e-18	1.95398e-17
NM_001033164.2	2510002D24Rik	1.92056	0.262503	7.31636	2.54795e-13	2.91563e-12
XM_017321077.1	Tbc1d19	1.92017	0.765931	2.50698	0.0121768	0.0350643
NM_028882.4	Sema3d	1.91977	0.163277	11.7578	6.44139e-32	1.62956e-30
NM_008592.2	Foxc1	1.91944	0.116724	16.4443	9.20962e-61	5.41086e-59
NR_040452.1	A430035B10Rik	1.91874	0.438841	4.37229	1.22947e-05	6.98168e-05
NM_011503.4	Stxbp2	1.91835	0.44406	4.32003	1.56008e-05	8.7755e-05
NM_018797.2	Plxnc1	1.9183	0.332215	5.77428	7.72834e-09	6.29851e-08
NM_001142938.1	AK010878	1.91743	0.334605	5.73042	1.00185e-08	8.10124e-08
XM_011239769.2	Lnp	1.91653	0.543563	3.52587	0.000422089	0.00184941
XM_006501918.3	Cisd2	1.91569	0.667098	2.87168	0.00408297	0.0139639
NR_024619.1	2610001J05Rik	1.91566	0.161925	11.8305	2.71527e-32	6.97674e-31
NM_027382.4	Hdac8	1.91543	0.740522	2.58659	0.00969295	0.0289363
NM_007853.4	Degs1	1.91537	0.162298	11.8016	3.829e-32	9.76197e-31
NR_037689.1	Gm1968	1.91525	0.652969	2.93314	0.00335548	0.0117534
NM_181584.4	Gab3	1.91507	0.349359	5.48166	4.21346e-08	3.22682e-07
XM_006510765.3	Ibtk	1.91414	0.396329	4.82968	1.36752e-06	8.92204e-06
NM_025642.1	Mis18a	1.91381	0.192388	9.94765	2.58199e-23	4.67513e-22
NR_046021.1	Gm6249	1.91355	0.602563	3.17568	0.00149487	0.00574423
NM_178589.3	Tnfrsf21	1.91241	0.138837	13.7745	3.62761e-43	1.31489e-41
NM_025673.2	Golph3	1.91166	0.400962	4.76769	1.86349e-06	1.19548e-05
NM_181315.4	Car5b	1.91076	0.25289	7.55567	4.16697e-14	5.01923e-13
NM_001009575.5	Armcx5	1.91073	0.338583	5.64332	1.668e-08	1.3286e-07
NR_045301.1	1810008I18Rik	1.91033	0.793799	2.40656	0.0161034	0.0443717
NM_145483.2	Zfp160	1.90855	0.21676	8.80487	1.31001e-18	1.96971e-17
XM_006507657.3	Ipo7	1.90823	0.235291	8.11008	5.05851e-16	6.7408e-15
NM_145923.4	Rell1	1.90714	0.169965	11.2208	3.22468e-29	7.30359e-28
NM_026036.3	Cmtm6	1.90505	0.489523	3.89164	9.95683e-05	0.000493379
NM_015800.3	Crim1	1.9047	0.703763	2.70646	0.00680055	0.0215259
[truncated: 3,146 more rows]
